# Supplementary material for: A Genome-Wide Screen in Macrophages Defines Host Genes Regulating the Uptake of Mycobacterium abscessus
Source: mSphere. 2023 Feb 16;8(2):e00663-22. doi: 10.1128/msphere.00663-22 (PMC10117111; doi:10.1128/msphere.00663-22)
Supplement: TABLE S1 [file msphere.00663-22-s0001.xlsx]

## Sheet: GeneSummary
Gene ID	p-value	Rank	LFC
Itgb2	1.0576e-05	1	3.9768
Hsbp1	1.1422e-05	2	4.0825
Ugdh	1.3114e-05	3	3.5312
Il1r1	2.0729e-05	4	3.1339
Vac14	0.00016372	5	0.35208
Elf2	0.00018149	6	3.4984
Timm50	0.00022802	7	2.3713
Itgam	0.00026863	8	2.0587
Med24	0.00040993	9	2.7278
Sparc	0.00047254	10	-0.18407
B4galt7	0.00052839	11	1.3898
Acaa1b	0.00056731	12	1.6902
Naif1	0.00058507	13	3.0348
Tada1	0.00061215	14	1.675
Zfp991	0.00079237	15	-0.14403
Nav1	0.0010039	16	1.9982
Cenpm	0.001042	17	2.7718
Dcp2	0.0011393	18	0.61769
Sec63	0.001152	19	2.5875
Med28	0.001168	20	2.3177
Supt20	0.0012103	21	2.328
Cage1	0.0013432	22	2.2567
Gpi1	0.0014126	23	2.4743
Ppfia3	0.0014151	24	1.4447
Gtf3c3	0.0014329	25	-0.14403
Prpf3	0.0015302	26	2.186
B3gat3	0.0015581	27	1.1915
Alg10b	0.0016579	28	2.0228
Ddx17	0.0016681	29	1.0591
Zfp994	0.0017349	30	0.35527
Apbb1ip	0.0017789	31	2.0759
Cant1	0.0020454	32	2.0244
Eif4e3	0.0020954	33	2.5321
Ndufb6	0.0021427	34	1.9096
Med23	0.0022045	35	1.5001
Zfp944	0.0023153	36	1.9597
Hmgcl	0.0023204	37	2.6066
Manea	0.0023356	38	2.9125
Csnk1a1	0.0023433	39	-0.14403
Rnf10	0.002427	40	1.005
Csta2	0.0025362	41	0.88756
Nlrc4	0.0025683	42	2.5306
Mfn2	0.0026267	43	0.070344
Lrif1	0.0027722	44	1.5733
Glul	0.0028061	45	1.1817
Prune2	0.0028831	46	2.8411
Dnaic1	0.0028898	47	0.90895
Gle1	0.0028915	48	2.0069
Bloc1s1	0.0029135	49	-0.14403
Stk40	0.0029321	50	1.9032
Tmem33	0.0029508	51	1.8256
Sh2b3	0.0031073	52	1.4917
Dennd3	0.0032012	53	0.62525
Brat1	0.0032951	54	1.8073
Pdia3	0.0034271	55	1.8559
Ccdc77	0.0034694	56	0.83974
Aprt	0.0034796	57	2.7458
Dctn2	0.0034796	58	-0.14403
Vipas39	0.0035498	59	2.2785
Ppp3ca	0.0035726	60	1.9351
Fam20b	0.0036014	61	1.5805
Fbxl18	0.0036319	62	1.8053
Slc9a3r1	0.0037732	63	-0.15115
M6pr	0.0040075	64	1.2147
Plekhh3	0.0040659	65	1.1262
Etv6	0.0040964	66	1.1105
Stam	0.0042224	67	0.81316
Ctnnbip1	0.0044001	68	1.2949
Dnajc9	0.0044526	69	2.0498
Ift172	0.0044636	70	2.2522
Tgif1	0.0046666	71	-0.2897
Med25	0.0048071	72	1.6415
Med17	0.0049145	73	1.8427
Ccdc127	0.0049433	74	-0.050579
Inpp1	0.0049949	75	2.0689
4930503L19Rik	0.0049949	76	1.5678
Rac1	0.0050051	77	1.8727
Acer3	0.0051311	78	2.4202
Prdx2	0.0051701	79	1.6854
Cyp4f37	0.0052301	80	0.35991
Kbtbd11	0.0053833	81	1.5067
Kti12	0.0055296	82	-0.3559
Coq6	0.0058038	83	1.8566
Nup153	0.0058114	84	1.6951
Tcea2	0.0058215	85	1.4296
Tiprl	0.0058342	86	-0.13364
Il6st	0.0058512	87	1.8329
Ankrd26	0.0059214	88	1.7635
Zfp810	0.0059832	89	1.3301
Dhx34	0.0060381	90	1.536
Etnk1	0.0060525	91	1.2758
Zfp442	0.0061067	92	0.50149
B3glct	0.0061338	93	1.8289
Atxn1l	0.0062057	94	2.0336
Slco4a1	0.0064265	95	1.346
Mtarc2	0.0064967	96	1.4171
Snip1	0.0066431	97	0.11891
Chd2	0.0069367	98	0.29726
Serpinc1	0.0070738	99	1.2898
Adam15	0.007089	100	1.7641
Acsm3	0.0071313	101	1.531
Efnb1	0.0072616	102	1.5863
Rnf216	0.0072624	103	0.57547
Senp2	0.0073487	104	2.4599
Rspry1	0.007364	105	1.4057
Med16	0.0074181	106	1.3857
Cyb561	0.0074215	107	1.9061
Hax1	0.0075713	108	-2.2043
Exoc1	0.0076043	109	1.6371
Ppp1r13l	0.0077532	110	2.3301
Ficd	0.0078716	111	0.05022
Exosc1	0.0081618	112	0.12116
Gspt1	0.0081881	113	1.5058
Sass6	0.0082287	114	1.7173
Sall2	0.0083573	115	1.5043
Unc5b	0.0083793	116	1.5473
Rhoj	0.0084504	117	1.7459
Znrd2	0.0084741	118	-1.084
Ptpn12	0.0085324	119	1.0457
Ran	0.0087634	120	-0.14403
Zfp90	0.0087947	121	1.8299
Selenoi	0.0088979	122	1.1457
Trdmt1	0.0089656	123	1.7702
Ndufs5	0.0090029	124	2.377
Erich1	0.0090337	125	1.3784
Tmem170	0.0090579	126	0.93038
Galnt6	0.0093548	127	0.11507
Fam214b	0.0093599	128	1.4582
Mrpl39	0.0093641	129	1.0841
Nedd4l	0.0093684	130	1.2254
Uchl3	0.0095604	131	1.2385
Slc17a7	0.0096696	132	1.6866
Ik	0.0097297	133	2.0029
2210016F16Rik	0.0099395	134	0.79512
Tlr4	0.0099412	135	1.366
Tsc22d2	0.0099463	136	1.8582
Eif3b	0.0099598	137	-1.1958
Mpnd	0.0099886	138	1.9457
Sgsm2	0.010059	139	1.3957
Mgme1	0.010125	140	1.1855
Arf4	0.01027	141	-0.14403
Adat3	0.010391	142	1.5421
Ctso	0.010469	143	1.0034
Gtf2h5	0.010517	144	1.0478
Ces3a	0.010518	145	1.2864
Mzt2	0.010573	146	-0.14403
Aspm	0.010863	147	-1.8379
Apom	0.010906	148	0.93059
Setx	0.011088	149	0.9686
Ppa2	0.011152	150	1.1999
Acot7	0.011162	151	1.3064
Mrgbp	0.011264	152	1.5556
Caskin1	0.011414	153	2.1031
Ttf1	0.011442	154	-0.29442
Parvg	0.011575	155	1.3739
Adssl1	0.011696	156	-0.0013372
Mrpl51	0.011717	157	1.3808
Cd46	0.011766	158	2.1057
Ambra1	0.011813	159	1.7042
Ttc33	0.011907	160	-0.029019
Tmem176b	0.012116	161	-0.14695
Chml	0.012339	162	-0.10302
Ankrd11	0.012364	163	1.871
Smu1	0.012543	164	-1.0856
Prkar2b	0.012632	165	1.5562
Mylk	0.012655	166	1.4926
B3galnt1	0.012743	167	0.24504
Fam53a	0.012831	168	1.4618
Casc3	0.012909	169	1.8442
Abcd3	0.012958	170	0.27945
Mis18bp1	0.012962	171	1.2633
Apln	0.01307	172	1.8303
Mif4gd	0.013167	173	-0.20737
Zfand2a	0.013377	174	0.83553
Rest	0.013405	175	1.8669
Prdm9	0.013491	176	2.0672
Fam210b	0.013506	177	1.6847
Rbm12b1	0.013568	178	0.34006
Arhgef15	0.013606	179	1.5196
Brms1l	0.013685	180	1.989
Ppat	0.013719	181	1.4952
Neil1	0.013749	182	1.8202
Dpep1	0.013775	183	-0.095005
Mrpl48	0.013816	184	1.0034
Eral1	0.013885	185	1.4136
Zcchc10	0.013899	186	1.9847
Cdc123	0.013984	187	-0.14403
Mcts2	0.014196	188	1.2686
Prkg1	0.014242	189	1.7994
Efcab14	0.014292	190	1.7983
Ankrd27	0.014359	191	1.4037
Wbp4	0.014413	192	1.2135
Chchd3	0.014463	193	2.0417
Napepld	0.014569	194	1.4189
Impdh2	0.01457	195	1.2048
Tmem209	0.014629	196	0.11452
Slc39a10	0.014633	197	1.5353
Dand5	0.014709	198	1.3278
Ttc36	0.014736	199	1.3667
Zfp292	0.014775	200	0.95354
Otud3	0.014792	201	1.025
Rsad1	0.014832	202	-0.17499
Mta2	0.014843	203	1.5886
Dlg3	0.014851	204	1.3174
Nvl	0.014857	205	1.8721
Noc3l	0.014949	206	1.2178
Gnas	0.015018	207	1.4239
Rabgap1l	0.015023	208	1.8418
S100pbp	0.015039	209	1.5238
Polr2h	0.015042	210	1.217
Upf3b	0.015116	211	1.3965
Cog5	0.01513	212	1.1982
Usp24	0.015225	213	1.3015
Parp1	0.015256	214	1.2548
Fkbp9	0.015429	215	0.67554
Gkap1	0.015629	216	-0.60881
Erp44	0.015667	217	1.7173
Fosb	0.015834	218	-1.1848
Yeats2	0.015873	219	1.1862
1700037H04Rik	0.01601	220	1.4982
Atp13a1	0.016072	221	1.6393
Zfp120	0.016108	222	1.9182
Uevld	0.016311	223	0.32983
Pnma1	0.016386	224	1.4209
Isg20l2	0.016466	225	0.32074
Prkcsh	0.016466	226	1.3482
Pus7	0.016494	227	0.47651
Atp23	0.016554	228	1.8724
Alkbh7	0.016588	229	1.1838
Olfr111	0.016857	230	1.3917
Lrch4	0.016868	231	0.75255
Tfeb	0.016927	232	-0.089397
Rreb1	0.016975	233	0.96243
Nid2	0.017016	234	1.3672
Wdr43	0.017067	235	-0.14403
Dbp	0.017299	236	0.18835
Yif1a	0.017306	237	1.7248
Saysd1	0.017353	238	1.3472
Fbxo48	0.017512	239	0.3551
Nipal3	0.017704	240	-0.16467
Ube3b	0.017754	241	1.0381
Ssh1	0.017772	242	1.4577
Msi2	0.017935	243	1.4129
Stag1	0.017947	244	1.6652
B3galnt2	0.018117	245	-0.064408
Slc19a1	0.018266	246	1.2431
Znhit3	0.018306	247	0.27561
Saa3	0.018411	248	1.0925
Hectd3	0.018486	249	1.3244
Polq	0.018668	250	1.4782
Rnf138	0.018708	251	1.2272
Ndufaf1	0.018716	252	-0.14403
Creb3l3	0.018769	253	1.7227
Prag1	0.018914	254	0.60239
Nat9	0.019102	255	1.1558
Tiam1	0.019111	256	0.20863
Hs3st3b1	0.019186	257	1.452
Wdr89	0.019212	258	1.5673
Wwp2	0.019285	259	1.0542
Tinagl1	0.019317	260	0.64306
Papola	0.019323	261	1.1385
Zfp523	0.019418	262	1.0951
Nfrkb	0.019474	263	0.77502
Fbxo46	0.019479	264	1.1517
Dnm3	0.019514	265	0.15774
Trmt10c	0.019702	266	-0.292
Gm6710	0.019905	267	0.72516
Ptch1	0.019978	268	1.8081
Lyst	0.020271	269	0.77578
Plekhh2	0.020306	270	0.35848
Pemt	0.020498	271	1.0444
Adh1	0.020527	272	1.6678
Tmem106b	0.020541	273	0.29198
Nqo2	0.020703	274	1.8315
Knstrn	0.020729	275	1.2701
Gars	0.02073	276	0.77911
Dgkq	0.020737	277	1.3215
Snx25	0.020786	278	1.4657
Siah1a	0.020808	279	1.2386
Ddx27	0.021176	280	-0.14403
5430427O19Rik	0.021194	281	1.0038
Eif3c	0.021198	282	1.4103
Ghdc	0.021361	283	0.9648
C330007P06Rik	0.021562	284	-0.14403
Cul3	0.021605	285	1.2124
Rbm5	0.021667	286	1.2095
Psmg1	0.021704	287	1.4134
Glb1	0.021761	288	0.050963
Ten1	0.021836	289	1.0916
Olfr1250	0.021906	290	1.082
Was	0.021968	291	0.75873
Kif7	0.022281	292	1.6384
Maz	0.022348	293	0.28655
Ints10	0.022457	294	0.96168
Tardbp	0.02256	295	1.0805
Gfi1	0.022745	296	0.79278
Nedd1	0.022806	297	1.2668
Rps28	0.022951	298	-0.14403
Slc22a15	0.023018	299	1.0238
Polrmt	0.023152	300	0.10217
Cdc37	0.023227	301	1.6013
Mettl2	0.02323	302	1.3867
Cd80	0.023316	303	0.20288
Pa2g4	0.023512	304	-0.14403
Irak3	0.023586	305	1.3863
Pdpr	0.023617	306	1.3337
Pgp	0.023698	307	1.3267
Axl	0.023915	308	0.28992
Tmem30a	0.024073	309	1.1636
Mks1	0.024128	310	0.70281
Grik5	0.024141	311	1.1977
Zpr1	0.024192	312	0.96591
Ankrd37	0.024224	313	1.5804
Wsb2	0.024241	314	1.5451
Rce1	0.024365	315	1.1339
Aif1l	0.024382	316	1.4245
Extl3	0.024408	317	1.0564
Snx13	0.024574	318	1.3182
Fam167b	0.025103	319	-0.23989
Psrc1	0.025302	320	-0.2179
Mphosph9	0.025351	321	1.0574
Ccp110	0.025448	322	0.15017
Cln8	0.025491	323	1.6368
Tdrkh	0.025525	324	-0.83592
Exosc5	0.025556	325	1.1457
Gmeb1	0.025581	326	1.0194
Dapk3	0.025624	327	1.5777
Cep95	0.02572	328	0.20578
Ect2	0.025814	329	1.3883
Tcp11l1	0.025895	330	0.78792
Nars	0.026106	331	0.54052
Snapc1	0.026149	332	0.87298
1110065P20Rik	0.026293	333	0.39151
Tmem126b	0.026306	334	1.3711
Smndc1	0.026325	335	1.1297
Ephb4	0.026454	336	1.0069
Zbtb21	0.026504	337	1.5769
Sdc1	0.026598	338	0.85434
Il18	0.026609	339	1.0073
Lage3	0.026644	340	1.1513
Kmt5c	0.026711	341	0.45498
Sccpdh	0.026808	342	-0.092685
Arhgap25	0.026887	343	1.1026
Crp	0.026927	344	-0.46977
Rrp36	0.02702	345	1.0785
Npas1	0.027088	346	1.6032
Mixl1	0.027112	347	1.0854
Srsf2	0.027138	348	0.062507
Zbtb46	0.027151	349	1.1961
Ate1	0.027189	350	1.0975
Fermt3	0.027271	351	1.2856
Sri	0.027323	352	0.063174
Utp4	0.02736	353	1.1425
Eif5	0.027454	354	1.4924
Cbx1	0.027454	355	1.2223
Gpr137b	0.027519	356	-0.14403
Pnpla6	0.027625	357	1.0737
Bet1l	0.027644	358	1.5651
Dnaaf3	0.02768	359	1.7212
Myh9	0.027712	360	0.15404
Pilrb2	0.027966	361	1.1538
Ext1	0.028014	362	1.0653
Qser1	0.028164	363	1.5942
Sfmbt1	0.028179	364	1.1167
Tcaim	0.028303	365	1.5354
Ubqln1	0.028314	366	0.98192
Hyal1	0.028316	367	-1.973
Polb	0.028421	368	1.1273
Slc13a3	0.028427	369	1.1063
Cdc5l	0.028482	370	0.65127
Serinc2	0.028571	371	1.2884
D630023F18Rik	0.028682	372	0.59049
Havcr2	0.028782	373	1.1581
Zc3h4	0.028835	374	1.3688
Rbm41	0.028877	375	0.3048
Pdcd11	0.029	376	1.249
Atpaf1	0.029023	377	1.0019
Hexim1	0.029062	378	1.1329
Chmp3	0.02908	379	0.69907
Ptpn22	0.029183	380	1.0116
Fech	0.029287	381	-0.26312
Dbt	0.029398	382	1.1153
Pitpnc1	0.029444	383	0.90539
Trib1	0.029482	384	1.3672
Pkd1	0.029489	385	0.065866
Rab11b	0.029603	386	1.4057
Pitpnm2	0.02963	387	1.503
Clasp2	0.02963	388	1.0793
Kdm3b	0.0297	389	0.31458
Trpv4	0.029901	390	0.79134
Psma2	0.029929	391	1.0019
Synj2	0.030283	392	1.1267
Tbc1d5	0.030289	393	0.058216
Btg1	0.030307	394	1.1331
Castor1	0.030439	395	1.6003
9930012K11Rik	0.030613	396	0.97309
Pkmyt1	0.030664	397	-0.36602
Plekhm1	0.030741	398	0.80145
Trim11	0.030863	399	0.64685
Mier1	0.031054	400	1.0572
Nfe2l2	0.031122	401	0.95107
Zfp277	0.031191	402	1.2328
Rprd1b	0.031462	403	-0.80555
Cyp2c50	0.031572	404	0.9698
Nrm	0.031624	405	0.63302
Gtf2a2	0.031654	406	-0.14403
Hnrnpd	0.031695	407	1.0892
4921507P07Rik	0.031869	408	0.29847
Wls	0.031918	409	1.1408
Map2	0.031994	410	0.91886
Kctd11	0.032028	411	1.1231
Sp4	0.03204	412	0.036258
Trappc13	0.032048	413	1.0189
Zfp664	0.032149	414	0.96614
Zdhhc1	0.032198	415	1.0067
Babam2	0.032222	416	1.2369
Cln5	0.032249	417	0.075114
Slc35f3	0.032372	418	1.2529
Cabin1	0.032397	419	0.96995
Arap1	0.032428	420	1.0986
Fitm2	0.032439	421	0.022325
Fbxl16	0.032638	422	-0.97215
Cetn4	0.032659	423	0.88417
Bbs10	0.033004	424	1.1345
Slc38a1	0.033045	425	0.93691
Pigf	0.033051	426	-0.067302
Spata33	0.033232	427	0.18395
Dusp4	0.033358	428	1.0289
Morf4l2	0.033428	429	1.187
Itpr3	0.033486	430	1.021
Fam53b	0.033573	431	1.4541
Lin37	0.033605	432	-0.14403
Nlrc5	0.03365	433	1.4091
Lamtor4	0.033739	434	1.034
Slc37a4	0.033811	435	0.1025
Tada2b	0.033877	436	1.2507
Atp9a	0.033934	437	1.0562
Fubp3	0.03395	438	1.2301
Card9	0.034117	439	1.4276
Exoc5	0.034219	440	0.72857
Rad54l	0.034359	441	1.506
Aoc2	0.034405	442	-0.90468
Tpmt	0.034489	443	1.2763
Cd177	0.03449	444	1.4003
Rufy3	0.034517	445	1.2172
Mrps9	0.034579	446	0.5717
Gbf1	0.034592	447	1.2628
Tspyl3	0.03467	448	1.4444
Abi1	0.03469	449	1.0679
Agk	0.034784	450	0.06332
Trim27	0.034997	451	0.87662
Ston1	0.035002	452	0.47606
Ldlr	0.035211	453	0.24509
Lyrm9	0.035261	454	0.64101
Taf5	0.035367	455	1.179
Cep57l1	0.035386	456	1.2469
Npr1	0.035402	457	1.2329
Qsox2	0.035408	458	0.019473
Hoxc13	0.035426	459	0.92522
Serf2	0.035437	460	0.79514
Pgap1	0.035495	461	1.0061
Prex1	0.035579	462	1.0524
Pkn3	0.035612	463	0.82275
Gipc2	0.035712	464	0.98597
Vma21	0.035814	465	-0.14403
Ddhd1	0.03586	466	0.97351
Trim12a	0.035919	467	1.4257
Blm	0.036073	468	1.2695
Eml3	0.036212	469	-0.54409
Cd86	0.036517	470	1.1081
Pigl	0.036541	471	1.3048
Socs2	0.036572	472	0.78521
Tec	0.036779	473	0.31252
Zic2	0.036895	474	0.90553
Hnrnpa3	0.036973	475	0.1838
Rabac1	0.036979	476	0.93079
Eif4g2	0.037032	477	1.3226
Ctu2	0.037151	478	0.1844
Gclm	0.037358	479	-0.32335
Hoxc5	0.037509	480	1.2176
Kcnk13	0.037741	481	-0.14403
Mfng	0.037868	482	1.0823
Phtf1	0.037881	483	1.1085
Cox7b	0.037899	484	0.89402
Pnrc1	0.038009	485	1.0109
Ext2	0.038118	486	0.94546
Prelid2	0.038121	487	1.261
Olfr204	0.038188	488	0.91644
Eri3	0.038212	489	1.0933
Commd8	0.038314	490	-1.5042
Mt2	0.038324	491	1.3738
Tmem198	0.038355	492	0.91088
Klk1b27	0.038369	493	1.0416
Ddx39b	0.038492	494	0.87219
Ppp3r1	0.038714	495	0.12174
Calhm6	0.038869	496	0.71984
Txn2	0.038904	497	0.085288
Cnih4	0.038957	498	1.0329
Pax3	0.038985	499	0.76112
Hsd17b10	0.039092	500	-0.14403
Ccnb2	0.039135	501	1.056
Snx5	0.039163	502	0.90621
Imp3	0.03927	503	-0.14403
Gm14308	0.039473	504	-0.14403
Med29	0.03949	505	-0.70951
Slc39a7	0.039579	506	0.88438
Mrps5	0.039629	507	1.1768
Igsf11	0.039673	508	0.91658
Zfp938	0.039837	509	0.90323
Urah	0.039846	510	-1.0969
Cyp3a13	0.039866	511	0.90715
Hnrnph3	0.039895	512	1.0428
Zfp354a	0.03998	513	1.1716
Ppp2r3c	0.040038	514	0.33674
Faf1	0.040045	515	1.0156
Asgr1	0.040073	516	1.4001
Pkd2l2	0.040081	517	0.97657
Ly6a	0.040235	518	1.3801
Tmem63b	0.040418	519	0.14841
Fnbp1l	0.040586	520	-0.0017778
Plrg1	0.040608	521	1.3049
Hnrnpab	0.040799	522	1.4177
Tsen2	0.040817	523	0.90065
Tmem94	0.040921	524	1.0262
Hspa1b	0.040946	525	0.15582
Tnpo2	0.041022	526	1.3912
Ncln	0.041039	527	0.95596
Ilk	0.04127	528	0.77071
Glo1	0.041317	529	0.66916
Renbp	0.041324	530	0.90555
B4galt6	0.041506	531	0.77893
Niban3	0.041544	532	0.98662
Tm2d3	0.041609	533	1.0688
Fam50a	0.041612	534	0.94675
Ifi209	0.041641	535	1.4588
Myorg	0.04169	536	0.96372
Uqcc3	0.041734	537	1.0316
Ecsit	0.042014	538	0.5149
Rftn2	0.04217	539	-0.021726
Calu	0.04233	540	0.98456
Trim30a	0.04248	541	0.32099
Mertk	0.042653	542	0.26323
Clu	0.042668	543	1.1176
Ccnd3	0.042817	544	1.4176
Arhgef1	0.042839	545	0.94768
Mt1	0.042871	546	0.74817
Xpo7	0.043011	547	1.0385
Tmed8	0.043023	548	-1.8363
Sars	0.043117	549	0.87107
Mcam	0.043375	550	0.67641
Sdk2	0.043397	551	0.0046122
Sirt1	0.043413	552	1.12
Tmem11	0.043422	553	1.2826
Thsd1	0.043483	554	1.045
Ubxn2b	0.04357	555	0.48256
Acvrl1	0.043599	556	0.91688
Kbtbd8	0.043618	557	0.84061
Denn2b	0.043727	558	0.84042
Creb5	0.043758	559	0.931
Cetn2	0.043959	560	0.67699
Eif5b	0.044161	561	0.28218
Atp11a	0.044196	562	0.92545
Crebbp	0.044412	563	0.87302
Rhod	0.044629	564	1.3704
Ier3	0.044709	565	0.90904
Pnpla8	0.044769	566	0.41742
Arhgap10	0.044801	567	0.94594
Pik3cd	0.044802	568	0.86291
Zfp13	0.04486	569	0.83245
Pcdhb5	0.044965	570	0.60578
Shc2	0.045021	571	1.1098
Psme3ip1	0.045084	572	0.86632
Cdh24	0.045148	573	0.44673
Mtmr6	0.045327	574	-0.14403
Zfp1	0.045348	575	0.99224
Ash1l	0.045348	576	1.063
Trim41	0.045381	577	1.2407
Trim32	0.045445	578	0.64586
Nxpe3	0.04551	579	0.47636
Ifitm1	0.04585	580	1.1548
Nbas	0.045875	581	0.92437
Clca2	0.045893	582	-0.83986
Lrrc57	0.04591	583	1.1977
Mllt6	0.045953	584	0.80225
Disp1	0.045969	585	0.97411
Arid1a	0.046087	586	-0.48172
Hs1bp3	0.046267	587	-1.4319
Gucd1	0.0463	588	0.8596
Cep70	0.046442	589	-1.3325
Rai1	0.046648	590	-0.15983
Scap	0.046689	591	0.9331
Rfc3	0.04672	592	0.83191
Crkl	0.046834	593	-0.53995
Fra10ac1	0.046866	594	1.3824
Frk	0.046881	595	0.99986
Pla2g5	0.046893	596	1.0543
Septin6	0.046971	597	0.82658
Masp2	0.046986	598	1.0689
Lims2	0.047041	599	0.84626
Gmps	0.047487	600	0.88301
Mcmdc2	0.047548	601	0.82793
Mmp8	0.047586	602	0.40874
Bcl2l14	0.047664	603	0.79525
Psmd1	0.047768	604	-0.069938
Aldob	0.047817	605	0.75591
Tmem204	0.047889	606	0.82145
Dsc1	0.047926	607	1.0752
Lrwd1	0.047939	608	1.0441
Cdk17	0.047963	609	0.60333
Mapk7	0.04805	610	0.91336
Elp1	0.048062	611	0.96476
Kat2b	0.048119	612	-0.41653
Atxn7	0.048139	613	0.63131
Sgk3	0.048251	614	1.1517
Cgref1	0.048323	615	-0.68589
Adgre1	0.048412	616	0.89864
Mat2b	0.048476	617	1.0788
Zbtb4	0.048521	618	-0.023336
Olfr635	0.04873	619	0.94607
Cyth4	0.048741	620	0.39379
Cxcl2	0.049088	621	0.93253
Myo10	0.049171	622	-0.24746
Sh3rf1	0.049242	623	0.86524
Ski	0.049366	624	0.44564
Cyp2c37	0.049399	625	0.84782
Zkscan5	0.049549	626	1.1145
Arf6	0.049563	627	-0.14403
Nagpa	0.049627	628	1.0605
Atp8a2	0.049752	629	0.84929
Bpnt2	0.049932	630	-0.021545
Sh3bgr	0.05006	631	0.74699
Gnptab	0.050066	632	0.99051
Cibar1	0.050098	633	-0.78943
Dusp2	0.050244	634	1.0222
Oxr1	0.050287	635	0.12456
Rab6a	0.050325	636	0.68229
Micos10	0.050433	637	0.91904
Usp2	0.050437	638	1.3188
Rpain	0.050471	639	0.085745
Aga	0.050595	640	0.71755
Gadd45a	0.050611	641	0.68958
Pes1	0.050614	642	-0.14403
Fbf1	0.050641	643	0.68012
Tbpl1	0.050758	644	0.83837
Ddx24	0.050798	645	0.80107
Sned1	0.050817	646	0.32997
Dnajc28	0.050831	647	0.82178
Dennd5b	0.050901	648	1.27
Dhrs13	0.050988	649	0.12219
Cd5	0.05108	650	0.9696
Tpgs2	0.051161	651	0.067368
Disp3	0.051507	652	1.2275
Alkbh1	0.051533	653	0.77414
Bcl9	0.051533	654	-0.75549
Atl3	0.051627	655	0.85643
Gabarapl1	0.051668	656	0.84437
Tmed5	0.051721	657	-0.08748
Tnrc18	0.051905	658	0.90424
Paqr9	0.051909	659	-0.32258
Elovl3	0.052077	660	-2.3349
Zfp438	0.052094	661	0.94007
Fam8a1	0.052242	662	0.9586
Harbi1	0.05226	663	0.12998
Inava	0.052274	664	0.41615
Sun2	0.052288	665	1.0575
Hat1	0.052365	666	0.99205
Tulp4	0.052446	667	0.90549
Cyfip1	0.052452	668	-1.3194
Mylpf	0.052556	669	1.001
Arhgef7	0.052626	670	0.30196
Nelfe	0.05265	671	0.38146
Bloc1s2	0.052821	672	0.42432
Atp6v1d	0.052836	673	0.63379
Fahd2a	0.052945	674	0.95672
Top1mt	0.052963	675	1.0722
Cblb	0.053004	676	1.2088
Zc3h10	0.053353	677	0.80428
Trim59	0.053384	678	-0.21875
Dnase2a	0.053593	679	-0.36933
Tradd	0.053619	680	0.5947
Zfp345	0.053748	681	-0.035747
Acat3	0.053855	682	0.66365
Rnf103	0.053878	683	1.0616
Eif3h	0.053934	684	0.058005
Zdhhc24	0.053975	685	0.92164
Pold4	0.053991	686	0.77921
Nuak2	0.054016	687	0.84936
Nek1	0.054117	688	0.048669
Dab2	0.054243	689	0.39051
Adamtsl4	0.054308	690	0.68334
Clba1	0.054313	691	0.50412
C130074G19Rik	0.054484	692	1.3072
Sema4g	0.054485	693	0.39179
Shisa9	0.054636	694	0.74894
Pou2f1	0.054686	695	0.45076
Ccl8	0.054779	696	0.80454
Gck	0.054847	697	0.88804
Gpr84	0.054901	698	0.95287
Diaph3	0.054963	699	0.83929
Ccdc137	0.055053	700	-0.69625
Arhgef40	0.055233	701	0.26058
Vps9d1	0.055261	702	0.34076
Cyp2j5	0.055381	703	0.6949
Pknox1	0.055594	704	1.1863
Rnase6	0.055609	705	0.027979
Tial1	0.055717	706	1.1508
Gins1	0.055805	707	-0.14403
Efr3b	0.055972	708	0.35649
Cyb5d1	0.055989	709	0.40238
Ppp1r15a	0.05603	710	0.79376
Dut	0.056154	711	-0.14403
Lcorl	0.056278	712	1.1326
Dhx40	0.05633	713	-1.4186
Vti1a	0.056424	714	0.79946
Nsun2	0.056499	715	0.90302
Cep44	0.056525	716	0.28947
Mtrf1	0.056591	717	0.73036
Urgcp	0.056682	718	0.98211
Bsdc1	0.05672	719	-0.34014
Grn	0.056905	720	0.31923
Adam17	0.056935	721	0.80737
Trmt2a	0.057103	722	-0.031844
Cyren	0.057148	723	1.1752
Ube2g1	0.05729	724	0.079284
Plin3	0.057415	725	0.78052
Rps6kl1	0.057478	726	0.59357
Psmd6	0.057487	727	0.31421
Inpp5f	0.057551	728	1.0389
Manbal	0.057668	729	-1.0897
Trmt44	0.057753	730	1.0502
Ccdc103	0.057781	731	1.2205
H2-Aa	0.057809	732	0.95519
Lrrfip2	0.057935	733	0.97933
Cfap36	0.058021	734	0.74226
Saal1	0.058093	735	1.0591
Rnf32	0.058209	736	-0.25253
Dusp18	0.058252	737	0.80555
Cth	0.058269	738	1.1355
Top3a	0.058573	739	-0.14403
Aar2	0.058702	740	0.76233
Cdk7	0.058762	741	-0.14403
Stap1	0.05883	742	0.76577
U2af1l4	0.05884	743	0.88095
Ptges	0.058863	744	1.0228
Zscan29	0.058949	745	0.73125
Selenof	0.05912	746	-0.12932
Psmc4	0.059149	747	0.79909
Brk1	0.059274	748	0.78435
Setd1a	0.059274	749	0.79629
Nfx1	0.059298	750	0.85326
Tmem164	0.059488	751	0.40843
Klhl24	0.059634	752	1.0954
Sec61a1	0.059845	753	0.38764
Rragb	0.059955	754	1.0437
Med21	0.059988	755	0.90281
Slc28a2	0.060026	756	-1.825
Rnf114	0.06006	757	0.72939
Myo19	0.060219	758	0.90535
Xiap	0.06039	759	0.55095
Hmga1b	0.060395	760	-0.14403
Errfi1	0.060406	761	1.0295
Ralgapb	0.060423	762	0.99222
Mmgt1	0.060434	763	0.74846
Aldh3a2	0.060507	764	0.77858
Eno3	0.060522	765	1.082
Anapc5	0.060579	766	-0.14403
Nrd1	0.060746	767	0.83628
Ccdc47	0.060768	768	0.6756
Ppp2r3a	0.060821	769	0.96465
Cyp2e1	0.060821	770	0.82847
Odr4	0.060892	771	1.0669
Zfp160	0.060961	772	0.078547
Mindy1	0.060981	773	0.76569
Ost4	0.060995	774	0.79694
Atn1	0.061153	775	-2.4966
Vmn2r96	0.061192	776	0.85452
Sh3bp5l	0.061239	777	1.0942
1700037C18Rik	0.061333	778	0.45529
Wdr34	0.061349	779	-0.44468
Rab9	0.061437	780	-0.076599
Lipg	0.061537	781	0.22212
Serpinb9b	0.061558	782	0.77573
Magohb	0.061571	783	0.94449
Pus10	0.061627	784	0.52943
Mcat	0.061718	785	0.073811
Atp8b5	0.061851	786	1.0872
Nedd9	0.06189	787	0.5793
Dok4	0.061941	788	0.8232
B3galt6	0.061992	789	0.77629
Tmbim6	0.062062	790	0.53974
Arrdc2	0.062232	791	0.68922
Cul2	0.062239	792	-0.14403
Fbxo28	0.062289	793	1.216
Poli	0.062372	794	0.66731
Map2k7	0.06243	795	0.059434
Rfx5	0.062697	796	0.87506
Ice2	0.062798	797	-0.14403
Zfp112	0.062823	798	0.9461
Zcwpw1	0.062887	799	0.79618
Shld2	0.062962	800	0.85253
Emp3	0.062976	801	0.78188
Alg11	0.062979	802	0.69449
4931428F04Rik	0.063019	803	0.97255
Necap2	0.063032	804	0.86526
Sdhaf2	0.063177	805	-0.14403
Gpld1	0.063312	806	0.8675
Slc38a6	0.063341	807	0.8754
Srpr	0.063344	808	0.77466
Perp	0.063666	809	0.95971
Lpcat1	0.063678	810	0.94408
Mterf2	0.063719	811	0.8111
Tarbp2	0.063743	812	-1.4495
Wdr37	0.063758	813	0.76446
B4galt1	0.063886	814	0.91948
Kdm7a	0.063935	815	-0.23737
Mrgpre	0.063956	816	0.9345
Mak16	0.064122	817	-0.14403
Bcl2l12	0.064297	818	0.065693
Serac1	0.064339	819	0.78135
Pigv	0.064386	820	0.93133
Agps	0.064402	821	0.77839
Tns3	0.064419	822	0.85244
Trappc2l	0.064473	823	0.0074195
Dhrs1	0.064535	824	0.84015
Tmem243	0.06458	825	1.0703
Pias3	0.064794	826	1.0161
Hacd2	0.064838	827	-0.14403
Trim35	0.065041	828	-1.0595
Taf10	0.065104	829	0.69879
Clk2	0.06518	830	0.73136
Llgl1	0.065239	831	0.093765
Zfp53	0.065249	832	1.1092
Arg1	0.065363	833	1.0303
Eftud2	0.065414	834	-0.14403
Homer3	0.065437	835	0.75291
Map3k13	0.065552	836	0.78608
Gpt2	0.065587	837	0.10117
Tjap1	0.065596	838	0.014315
Fam91a1	0.065608	839	0.72365
Spx	0.065782	840	-0.069438
E2f6	0.065827	841	0.64692
Slc16a11	0.06584	842	-0.85571
Cwc22	0.06596	843	0.16201
Limk2	0.06614	844	0.41812
A430005L14Rik	0.066204	845	0.65046
Prepl	0.06632	846	0.054493
Cdk6	0.066353	847	1.0511
Vmn1r81	0.066501	848	0.54014
Nwd1	0.066553	849	0.87773
C1d	0.06669	850	0.6257
Pramel12	0.066694	851	-0.33263
Asnsd1	0.066698	852	0.88014
Gckr	0.066708	853	0.62335
Slc39a9	0.066912	854	1.0282
Alg8	0.06697	855	1.1751
Psmd10	0.067064	856	-0.20785
Opa3	0.067234	857	-0.53496
Kif5a	0.067309	858	0.746
Fabp3	0.067374	859	1.0961
Rnf34	0.067435	860	-0.097839
Pcyox1l	0.067451	861	0.91963
Casp8ap2	0.067518	862	0.83663
Apcdd1	0.067601	863	0.8559
Spring1	0.067611	864	-0.80787
Arcn1	0.067751	865	0.75452
Trappc3	0.067794	866	0.67263
Tpst1	0.067899	867	0.54908
Slc25a17	0.068026	868	-0.053903
Usp4	0.068147	869	-0.57308
Dennd1c	0.068152	870	0.87501
Manba	0.068211	871	0.83645
Btd	0.068322	872	-0.90919
Kat14	0.068362	873	0.83537
Insrr	0.068386	874	0.85589
Tcf3	0.068415	875	0.74497
Pfkfb3	0.068663	876	0.73182
Dolk	0.068704	877	-0.14403
Padi3	0.068763	878	0.7141
Cnep1r1	0.06885	879	1.0659
Rex2	0.068855	880	-0.14403
Larp4b	0.068922	881	0.80077
Purg	0.068924	882	0.74637
Entpd3	0.068951	883	0.79002
Chpt1	0.068952	884	0.76723
Akt2	0.068981	885	1.1074
Nudcd1	0.069161	886	0.8268
Septin11	0.069198	887	0.86656
Depdc7	0.069262	888	0.91492
Gskip	0.069395	889	0.87539
Tex261	0.069532	890	0.78941
Atmin	0.069537	891	0.80985
Col25a1	0.06955	892	0.77929
Cenpv	0.06957	893	0.47217
Lrr1	0.069572	894	0.17788
Map4k4	0.069602	895	0.74026
Sertad3	0.069646	896	0.83132
Vmn2r120	0.069663	897	0.69475
Zfp146	0.069739	898	0.75202
Gldc	0.069746	899	0.48765
Ifngr1	0.069877	900	0.64521
H1f0	0.069921	901	-0.67304
Psmd2	0.070126	902	0.14652
Uaca	0.070138	903	0.74576
Hpx	0.070152	904	0.57704
Tyro3	0.070235	905	0.55939
Hacl1	0.070285	906	0.68266
Gramd1a	0.070368	907	0.90119
Asf1a	0.070478	908	-1.3018
Phf5a	0.070511	909	0.79552
Klc1	0.070711	910	0.71224
Arl16	0.070815	911	1.0596
Plxna4	0.070851	912	-0.18552
Mrpl47	0.071026	913	0.29042
Ddx25	0.071088	914	0.88153
Trappc10	0.071172	915	0.79143
Tagln	0.071176	916	1.0268
Tbc1d31	0.071209	917	0.48388
Josd2	0.071403	918	-0.75535
Scyl3	0.071423	919	0.99989
Cd83	0.071489	920	0.79779
Sgo1	0.071594	921	0.46865
Ankrd23	0.071662	922	0.9583
Fam111a	0.071685	923	0.80921
Tmem14c	0.071765	924	0.45422
Sag	0.071812	925	-0.21169
Ftsj1	0.071918	926	1.1328
Sec23b	0.071945	927	0.98559
Snx4	0.071956	928	-0.06071
Ccng1	0.072069	929	0.65428
Echdc2	0.072069	930	0.70687
Inhba	0.072147	931	0.79046
Slc36a4	0.072149	932	-0.36658
Ctcfl	0.072301	933	0.69532
Tnfaip8l1	0.072506	934	0.055168
Dlx4	0.072548	935	0.81931
Gm2a	0.072598	936	0.7659
Adamts10	0.072611	937	0.71361
Cacul1	0.072657	938	-0.33763
B2m	0.072824	939	-0.32231
Cmtm8	0.072922	940	0.44981
Itih4	0.072989	941	0.60278
Usp34	0.073057	942	0.84996
Zbtb39	0.073069	943	0.6316
Prdm13	0.073175	944	0.34095
Tk2	0.073259	945	0.65389
Comtd1	0.073356	946	0.15043
Dgkz	0.073529	947	-0.55755
Ctbp2	0.073579	948	0.72433
Pak1	0.073685	949	0.49
Cenpe	0.073696	950	-1.1252
Pdcd6ip	0.073808	951	0.57181
Fancg	0.073891	952	-0.2759
Grk6	0.07395	953	0.71141
Klhl21	0.074048	954	0.58274
Wdsub1	0.074062	955	-0.9524
Plxdc1	0.074078	956	0.71736
Plb1	0.074251	957	0.4595
Fiz1	0.074414	958	0.59594
Mbp	0.074452	959	-0.11089
Dpagt1	0.074494	960	0.77715
Nfam1	0.074535	961	0.66413
Dcun1d3	0.074617	962	1.0012
Galns	0.07466	963	0.67075
Smim10l1	0.074746	964	0.61135
Bbx	0.074776	965	0.5748
Mylip	0.074798	966	0.84628
Dennd2d	0.074799	967	-0.5784
Ammecr1l	0.074919	968	0.91959
Ccdc6	0.074982	969	-0.14403
Topors	0.075123	970	0.964
Med13	0.075176	971	-0.36705
Zfp758	0.075564	972	-0.46704
Stard3	0.07564	973	0.67808
Mthfd2l	0.075739	974	-0.89221
Tubg1	0.075856	975	0.72287
Mki67	0.075951	976	0.11745
Nin	0.076138	977	-0.2728
Stk19	0.076222	978	0.71287
Atp5a1	0.076244	979	0.40667
Tspan5	0.076303	980	0.92
Oxct1	0.076625	981	0.75497
Dnajb4	0.07663	982	-0.28423
Clec4a3	0.076972	983	0.023883
Pygl	0.076979	984	0.76504
Oma1	0.076998	985	0.61309
Zfp638	0.077063	986	0.71176
Arhgap18	0.077135	987	0.47486
Taf8	0.077499	988	0.05164
Ppp1r3e	0.077534	989	0.70839
Tmem248	0.077695	990	-0.23676
Fastkd5	0.077762	991	0.58209
Ankrd33b	0.077763	992	0.71542
Xpo4	0.077856	993	-0.049647
Setmar	0.077902	994	0.66578
Ciz1	0.078101	995	0.64976
Elmo2	0.078218	996	0.78876
Npm3	0.078277	997	0.68595
Fchsd2	0.078372	998	0.70718
Rab24	0.07845	999	0.86897
Dennd1b	0.078467	1000	0.74503
Slc16a14	0.078486	1001	0.72323
Bysl	0.078545	1002	-0.14403
Senp6	0.078692	1003	0.54618
Lrmda	0.078722	1004	0.59269
Gtse1	0.078823	1005	0.77523
Cdkn1a	0.078844	1006	0.5785
Gk5	0.078868	1007	0.87983
Zfp609	0.078882	1008	0.83602
Dbr1	0.079073	1009	-0.14403
Commd6	0.079136	1010	1.0776
Mtmr10	0.079369	1011	0.98887
Saxo2	0.079447	1012	0.25841
Ptprs	0.079589	1013	0.82259
Specc1l	0.079653	1014	-0.63692
Tpcn1	0.080015	1015	0.26671
Ankrd24	0.080179	1016	0.45972
Dbndd1	0.08018	1017	0.786
Tmpo	0.080184	1018	-0.14403
Susd3	0.080285	1019	0.6197
Ucp2	0.080312	1020	-1.2098
Atxn7l2	0.080471	1021	0.77555
Gp1ba	0.080491	1022	0.71933
Mcrip2	0.080505	1023	0.61808
Lars	0.080672	1024	0.95874
Senp8	0.080696	1025	-0.43749
Ccdc117	0.080755	1026	0.62452
Arv1	0.080796	1027	0.74545
Olfml3	0.080854	1028	0.81585
Me1	0.080877	1029	-0.17805
Tspan3	0.081072	1030	0.6802
Crtc1	0.081075	1031	0.52825
Lrp10	0.081135	1032	0.78481
Zfp970	0.081253	1033	0.67962
Dnpep	0.081304	1034	0.60743
Rgs20	0.081335	1035	0.88858
Ddx21	0.081389	1036	0.64704
Gorasp1	0.081406	1037	-0.06126
Scarf1	0.081577	1038	0.86279
Ankrd52	0.081578	1039	-0.13485
Plekhh1	0.081636	1040	0.67593
Opa1	0.081735	1041	-0.14403
Emc3	0.081737	1042	0.69186
Tmem102	0.081855	1043	0.97058
Chn2	0.081864	1044	0.74246
Tedc1	0.081891	1045	0.80165
Gpatch8	0.081924	1046	-0.14403
Cox6b1	0.081963	1047	0.99895
Serpini2	0.082083	1048	0.30545
Macf1	0.082273	1049	-2.2566
Irx5	0.082413	1050	0.57831
Papolg	0.082467	1051	0.73995
Tent5d	0.082594	1052	0.60097
Actn1	0.083096	1053	-0.32335
Nudt14	0.083285	1054	0.78292
Stk36	0.083291	1055	0.98349
Gpc1	0.083388	1056	0.8457
AI467606	0.08346	1057	-0.12468
Cfap20	0.083565	1058	0.73344
Fem1a	0.083634	1059	0.45297
Bckdha	0.083691	1060	1.0319
Zfp639	0.083704	1061	0.74117
Zfp560	0.083773	1062	1.0258
Dars	0.083793	1063	-0.14403
Slc9a1	0.083807	1064	0.70928
Trmt2b	0.083974	1065	0.66369
Vmn2r97	0.084136	1066	0.25136
Ubtf	0.084326	1067	-0.14403
Tdrd3	0.084338	1068	0.5547
Pex5	0.084419	1069	0.68356
Rxrb	0.084513	1070	0.30513
Gna13	0.084554	1071	0.66101
Zfr	0.084719	1072	0.2223
Vps35l	0.084782	1073	0.56937
Rbm22	0.084895	1074	-0.37033
Ttc41	0.085001	1075	0.61224
Fbxl15	0.08509	1076	0.48601
Abca1	0.085132	1077	0.63001
Tst	0.085215	1078	0.77987
Spg21	0.085254	1079	0.7161
Strada	0.085274	1080	-1.1298
Fam114a1	0.085372	1081	0.7615
H2-Q7	0.085392	1082	0.64282
Mark2	0.085453	1083	0.094815
H3f3b	0.085502	1084	0.64736
Mns1	0.085578	1085	0.29726
Pou2f2	0.08572	1086	0.76502
Chst10	0.085746	1087	0.70588
Hoxa7	0.085876	1088	0.82313
Fbxo8	0.085896	1089	0.67443
Dip2a	0.085986	1090	0.6566
Fignl2	0.085998	1091	0.56082
Kif3b	0.086017	1092	0.6448
Serpinf1	0.086033	1093	0.76215
Emg1	0.086121	1094	-0.14403
Sntb2	0.086127	1095	0.59775
Tasp1	0.086199	1096	0.15053
Timm29	0.086312	1097	0.19591
Arhgap35	0.086478	1098	0.88614
Gcfc2	0.086657	1099	0.91716
Rab11fip5	0.086659	1100	-0.21047
Cep76	0.086712	1101	0.62418
Strip2	0.08675	1102	0.64051
Fam118b	0.086829	1103	0.31286
9130023H24Rik	0.086845	1104	0.75545
Usp36	0.086998	1105	0.65355
Insl3	0.087133	1106	0.98209
Lsm10	0.08736	1107	-2.1807
Idh2	0.087597	1108	0.67463
Stk3	0.087718	1109	0.035322
Ern1	0.087778	1110	0.78263
Myef2	0.087823	1111	0.59046
Sec16a	0.087895	1112	0.49563
Lacc1	0.087899	1113	0.62303
1700088E04Rik	0.088025	1114	0.7961
Has3	0.088051	1115	0.64831
Rusc1	0.088234	1116	-0.3198
Cyhr1	0.088271	1117	0.76049
Ptpn23	0.088337	1118	0.64507
Slc25a24	0.088358	1119	0.62411
Als2cl	0.088602	1120	0.37068
Synrg	0.08879	1121	-2.9505
Fam172a	0.088845	1122	0.57958
Tpi1	0.089148	1123	0.41765
Gsta3	0.089284	1124	0.485
Sp9	0.089307	1125	0.63195
Ro60	0.089367	1126	-0.31862
Sypl	0.089471	1127	0.29101
Ces1d	0.089497	1128	0.82009
R3hcc1l	0.089521	1129	0.16413
Fus	0.089563	1130	0.24986
Ska1	0.08975	1131	-0.14403
Tmem39a	0.089946	1132	-0.44823
Zcchc17	0.089972	1133	0.79252
Spa17	0.090016	1134	0.66316
Emc1	0.090109	1135	0.21017
Tirap	0.090142	1136	0.8261
Nlrp1b	0.090396	1137	0.7462
Zscan25	0.090459	1138	-0.12905
Tmem189	0.090538	1139	0.36735
Baat	0.090557	1140	0.65298
Purb	0.090582	1141	0.63883
Tbc1d19	0.090595	1142	0.76327
Cd300lg	0.090743	1143	0.70431
Kdm2b	0.090793	1144	-0.18095
Tmc8	0.091004	1145	0.10107
Tubb6	0.091016	1146	0.73851
Nadk2	0.091132	1147	-0.83325
Cyp3a25	0.091208	1148	0.75371
Pkm	0.091254	1149	0.69361
Ubn1	0.091366	1150	0.12212
Tmem150a	0.091453	1151	0.55281
Cdkn2b	0.091601	1152	0.58113
Lsm5	0.091674	1153	-0.14403
Gpr160	0.091734	1154	0.81232
Txndc15	0.091868	1155	0.38044
Ggnbp1	0.091981	1156	0.040126
Bcl2l2	0.092235	1157	0.60677
Med27	0.092293	1158	0.72067
Chrnb2	0.092318	1159	0.020079
Tmem70	0.092488	1160	0.27354
Rab3il1	0.092491	1161	0.48879
Dnm2	0.092526	1162	0.90588
Hck	0.092604	1163	0.7004
Mier2	0.092653	1164	-3.4555
Mafk	0.09273	1165	0.96066
Sav1	0.092865	1166	0.62541
Ctdsp1	0.092989	1167	0.67296
Mrps14	0.093001	1168	-0.784
Nphp3	0.093173	1169	0.91189
Cks1b	0.093205	1170	-1.0073
Lemd3	0.093207	1171	0.74965
Idh3g	0.093282	1172	0.74534
Wbp11	0.093391	1173	0.29242
Cenpw	0.093554	1174	-0.14403
Fcf1	0.093733	1175	0.14487
Adam22	0.093931	1176	0.55487
C5ar2	0.093932	1177	-0.15668
Bank1	0.094098	1178	0.64092
Litaf	0.094127	1179	0.26636
Glb1l	0.094165	1180	0.8674
Cop1	0.094286	1181	-0.14403
Ccdc167	0.094364	1182	0.75791
Mrps35	0.094461	1183	0.14353
Adipor2	0.094547	1184	0.44418
Gm14434	0.094622	1185	-1.9232
Ptger1	0.094638	1186	0.74506
Chp1	0.09466	1187	0.83325
Eef1aknmt	0.094813	1188	0.58848
Bid	0.094857	1189	0.7997
Smim8	0.094861	1190	0.62899
Osbpl5	0.094985	1191	-0.61828
Pdlim5	0.095005	1192	0.58579
Crtc3	0.0951	1193	0.60542
Dap	0.095165	1194	0.17111
Igf2r	0.095187	1195	0.91618
Rer1	0.095324	1196	-0.14403
Miga2	0.095327	1197	0.72821
Gstz1	0.095343	1198	0.75996
Frs3	0.095395	1199	0.63173
Prrc1	0.095437	1200	0.84261
Apof	0.095456	1201	0.57759
Nckap1	0.095502	1202	0.010854
Il1rl1	0.095654	1203	0.90074
Snx29	0.095729	1204	0.68535
Stard7	0.09583	1205	0.62285
Cdkn2aip	0.095843	1206	-0.097831
Cdkl5	0.09599	1207	0.91644
Btaf1	0.096011	1208	0.34556
Irf1	0.096013	1209	0.83551
Tmem219	0.096017	1210	0.37772
Apbb2	0.096142	1211	0.58769
Phb	0.096179	1212	0.78711
Strbp	0.096513	1213	0.57651
Cldnd1	0.096514	1214	0.84856
Chst11	0.096579	1215	0.76371
Cks1brt	0.096678	1216	-0.14403
Fzd5	0.096878	1217	-0.17883
Ndc80	0.097048	1218	-0.77777
Cpne8	0.097124	1219	0.87175
Col7a1	0.097212	1220	-0.020593
Nadk	0.097254	1221	0.68415
Pycr2	0.097366	1222	0.69946
Abhd18	0.097521	1223	0.97014
Nlgn2	0.097557	1224	0.77069
Npff	0.097606	1225	0.94113
Rwdd2a	0.097745	1226	0.40878
Col15a1	0.097915	1227	-0.0077644
Zc3hav1l	0.098122	1228	0.56568
Mybl1	0.098274	1229	0.58935
Elmo3	0.09835	1230	0.88302
Gbe1	0.09841	1231	-0.14403
Tarsl2	0.09854	1232	0.62134
Pard6b	0.098595	1233	-0.74063
Phc2	0.0986	1234	0.55734
Cfap410	0.098901	1235	0.70147
Ripor1	0.098943	1236	-0.84206
Tnnt1	0.09895	1237	0.62006
Zfp365	0.099003	1238	0.58899
Zfp326	0.099103	1239	0.45248
Kbtbd7	0.099196	1240	0.26598
Fam204a	0.099269	1241	0.33592
Olfr1328	0.099323	1242	0.9443
Dcaf1	0.099446	1243	-0.14403
Slc39a13	0.099491	1244	0.96079
Lpcat4	0.099626	1245	0.70329
Heca	0.099631	1246	-0.35427
Nt5c3	0.099994	1247	0.47949
Golga3	0.10001	1248	0.76296
Il21r	0.10007	1249	0.58117
Ccny	0.1001	1250	0.9562
Inip	0.10017	1251	0.91202
Mtor	0.1003	1252	-0.14403
Foxo1	0.10034	1253	0.64837
Rbms2	0.10036	1254	0.82926
Afp	0.10038	1255	0.81901
Tmem43	0.10046	1256	0.89336
Exoc2	0.10047	1257	0.38295
S100a8	0.10049	1258	0.49042
Plxnb2	0.10049	1259	0.73076
Kat6b	0.10056	1260	0.41128
Zfp704	0.10076	1261	0.85563
Cdk5rap1	0.10085	1262	0.58092
Meis3	0.10105	1263	0.41696
Rgs10	0.10108	1264	0.77783
Alcam	0.10109	1265	0.6381
Zfp398	0.10127	1266	-0.29809
Lfng	0.10135	1267	-0.54877
Sarm1	0.10135	1268	0.59549
Zcchc2	0.10152	1269	0.58512
Gpr65	0.10154	1270	0.57886
Cd207	0.1017	1271	-0.019896
Notch2	0.10181	1272	0.78978
Ptafr	0.10184	1273	-1.5541
Atp5j2	0.10189	1274	0.66154
Efcc1	0.10202	1275	0.88893
Uox	0.1021	1276	0.80758
Vapa	0.10212	1277	0.65412
Gfpt2	0.10218	1278	-0.23789
6030458C11Rik	0.10223	1279	0.25307
Abca2	0.1023	1280	0.25895
Tmem258	0.10233	1281	0.2561
Zdhhc23	0.10238	1282	0.84279
Zbtb1	0.10244	1283	0.64344
Bbs5	0.10252	1284	-0.49717
Hadhb	0.10265	1285	0.56472
Cib1	0.10265	1286	0.92054
Miip	0.10282	1287	0.0042049
Sclt1	0.10288	1288	-0.3623
Spg20	0.1029	1289	0.67633
Slfn8	0.10297	1290	0.60471
Prdm1	0.10304	1291	0.34773
Atr	0.10305	1292	0.15337
Psmd3	0.10323	1293	0.14101
Vps8	0.1033	1294	0.61773
Tmem62	0.1033	1295	0.87024
Hacd3	0.10358	1296	-1.2239
Vmn2r24	0.10362	1297	0.67887
Lsr	0.10368	1298	0.5935
Akt1s1	0.10376	1299	-0.8839
Mmp14	0.10379	1300	0.69372
Tmem254a	0.10379	1301	0.41984
Zfp260	0.10388	1302	0.54524
Mccc2	0.10391	1303	0.55292
Helb	0.10392	1304	0.52944
Camk1d	0.10409	1305	0.6652
Vps33b	0.10411	1306	-0.05377
Clpp	0.10411	1307	0.64107
Rnf126	0.10414	1308	0.84904
Atp6ap1	0.10427	1309	-2.4415
Coq8b	0.10431	1310	0.80533
Tef	0.10443	1311	0.13703
Ufm1	0.10455	1312	0.81779
Ubl4a	0.10458	1313	0.65799
Hexb	0.10475	1314	0.83763
Donson	0.10478	1315	-0.25794
Arsa	0.10489	1316	0.71047
Chaf1a	0.10491	1317	0.83784
Lamc1	0.10491	1318	0.47113
Mdfi	0.10505	1319	-0.059858
Dnajc24	0.10508	1320	0.58929
Prkci	0.10514	1321	0.072253
Atp5h	0.10532	1322	0.38514
C130026I21Rik	0.10548	1323	-0.14403
Zfp652	0.10552	1324	-0.49274
Zfp593	0.1056	1325	-1.2252
Ing3	0.1058	1326	0.16987
Nfatc2	0.10589	1327	-0.3469
Rap2a	0.10592	1328	0.23431
Resf1	0.10598	1329	-0.92712
Ccdc15	0.10603	1330	0.60662
Cbll1	0.10603	1331	0.24478
Mon1b	0.10614	1332	0.83606
Sipa1l3	0.10626	1333	-0.46302
Ndufa4	0.1064	1334	0.80328
Vmn1r229	0.10644	1335	0.38571
Cyp4f17	0.10657	1336	0.60311
Gbgt1	0.1067	1337	0.09352
Tgds	0.10671	1338	-0.52752
Yars	0.10693	1339	-0.14403
Thoc5	0.10714	1340	0.84552
Oaf	0.10715	1341	0.81962
Nifk	0.10725	1342	-0.14403
Bmpr2	0.10732	1343	0.80518
Adsl	0.10739	1344	0.64082
Mknk2	0.10741	1345	0.56562
Lasp1	0.10755	1346	0.86601
Atp6v1b2	0.10761	1347	0.48108
Tut7	0.10763	1348	0.67146
Adamts6	0.10771	1349	0.35345
Ankrd28	0.10782	1350	-0.2691
Zfp407	0.10796	1351	0.32899
Rpl35a	0.10803	1352	-0.14403
Ptpro	0.10809	1353	0.18263
Zcchc3	0.10811	1354	1.0312
Twf1	0.10825	1355	0.72016
Psme3	0.10837	1356	0.63015
Psmd13	0.10845	1357	0.50769
Nrp2	0.10856	1358	-0.060828
Nkap	0.10876	1359	-0.38959
Dcaf7	0.10877	1360	-0.60988
Cavin1	0.10879	1361	0.59429
Cep290	0.10885	1362	0.76806
Kansl2	0.10887	1363	-0.14403
Ccar1	0.10887	1364	0.90086
2510039O18Rik	0.10891	1365	0.88775
Pdk2	0.10896	1366	-0.051092
Rbm45	0.10906	1367	-0.70495
Dusp6	0.10911	1368	-0.12849
Strn3	0.10916	1369	0.74531
Fxr1	0.10917	1370	-0.60081
Ascc2	0.10948	1371	-0.10146
Arhgap33	0.10949	1372	0.97876
Sptbn2	0.10959	1373	0.20733
Tgtp2	0.10989	1374	-0.56561
Mgst1	0.11009	1375	0.6047
Ssr2	0.11014	1376	0.9813
Olfr552	0.11017	1377	0.91804
Mrps2	0.1102	1378	-0.37735
Tstd3	0.11041	1379	-0.03991
Pstk	0.11061	1380	-0.19452
Bud13	0.11063	1381	-0.14403
Pcf11	0.11074	1382	0.57455
Jazf1	0.11096	1383	-0.28186
Kdelr3	0.11106	1384	0.65691
Ints2	0.11112	1385	0.87387
Prr11	0.11117	1386	0.12234
Meak7	0.11127	1387	-2.2385
Golm2	0.11135	1388	0.13385
Mbip	0.11158	1389	0.47479
Lrfn1	0.11174	1390	0.67952
Pin4	0.11179	1391	0.83906
Mtarc1	0.1118	1392	-0.23242
Nipsnap1	0.1119	1393	-0.082916
Serpina1e	0.11196	1394	0.59457
Fam117b	0.112	1395	0.23239
Fuca2	0.11211	1396	0.77808
Prob1	0.11212	1397	0.46711
Dynlrb1	0.11219	1398	0.8103
9430038I01Rik	0.11224	1399	0.67943
Sipa1l2	0.11234	1400	0.19599
Eif4b	0.11241	1401	-2.3502
Zc4h2	0.11251	1402	0.81262
Card6	0.11262	1403	-0.1422
P3h1	0.11268	1404	0.45399
Map1lc3b	0.11273	1405	-0.86583
Tbc1d20	0.11279	1406	0.56317
Tlr2	0.11285	1407	-0.095586
Abca7	0.11314	1408	0.27098
Ubap1	0.11319	1409	-0.14403
Nubp1	0.11319	1410	0.57812
Man2c1	0.11328	1411	0.10295
Oas2	0.11331	1412	0.80328
Shox2	0.11348	1413	-0.044048
Srf	0.11354	1414	0.50393
Cbfa2t3	0.11366	1415	0.6138
Niban1	0.11369	1416	-0.98662
Clk1	0.11379	1417	-0.30803
Scd2	0.11386	1418	0.49757
Ndc1	0.11389	1419	-0.14403
Slc25a10	0.11399	1420	0.17304
Akt1	0.11404	1421	0.17613
Zfp979	0.11407	1422	0.53655
Sgpl1	0.11422	1423	0.61103
Vmn2r76	0.11425	1424	0.68568
Pkn2	0.11427	1425	0.76103
Txnrd3	0.11436	1426	0.8033
Rab35	0.11442	1427	-1.0334
Pik3r4	0.1145	1428	0.62641
Akr1b10	0.11452	1429	0.45815
Preb	0.11463	1430	0.29122
Tor1aip2	0.11484	1431	-0.5417
Coil	0.11492	1432	0.60436
Tbc1d17	0.11504	1433	-0.37574
Rtkn2	0.11514	1434	-0.46083
Tmem101	0.11524	1435	0.47529
Hif1a	0.11529	1436	0.7402
Clec16a	0.11535	1437	0.23908
Fam167a	0.11543	1438	-0.1104
Cat	0.11547	1439	0.090856
Pole2	0.11561	1440	0.56951
Decr1	0.11569	1441	-0.21986
Ptges3l	0.11573	1442	0.71469
Trim26	0.11578	1443	0.79454
Pex19	0.11579	1444	-1.5956
Rps19	0.11588	1445	-0.14403
Rabggta	0.11594	1446	0.548
Ppp1r37	0.11605	1447	0.098497
Bcl3	0.11608	1448	0.7835
Luc7l	0.11615	1449	0.31016
Bola3	0.11628	1450	0.5365
Phf3	0.11629	1451	0.54717
Zfp410	0.1164	1452	-0.14403
Capn2	0.1165	1453	0.10006
Fbxl6	0.11658	1454	0.2531
Ppp1r12b	0.11661	1455	-0.73369
Gpr157	0.1167	1456	0.60223
Uggt2	0.1168	1457	-1.6646
Nfatc1	0.11686	1458	0.68187
Man2a2	0.11691	1459	0.087707
Zfp932	0.11702	1460	0.58075
Srbd1	0.11704	1461	-0.37562
Itgal	0.11712	1462	0.11416
Zswim4	0.11713	1463	0.69645
Ccdc69	0.11727	1464	0.10842
Fam98a	0.11729	1465	0.56134
Mau2	0.11732	1466	0.41615
F830016B08Rik	0.11742	1467	0.68883
Mrps21	0.11743	1468	-0.14403
Higd2a	0.11753	1469	-0.5087
Fam185a	0.11763	1470	-1.0404
Zbtb3	0.11775	1471	0.072704
Adam4	0.11785	1472	0.32255
R3hdm4	0.11793	1473	0.19796
Rtf1	0.11795	1474	-0.95503
Stab1	0.11796	1475	0.66438
Med8	0.11806	1476	-0.2083
Tfdp2	0.11834	1477	0.20085
Zfp148	0.11837	1478	0.39938
Cyp2d10	0.11848	1479	-3.0327
Ints11	0.11858	1480	-0.14403
Atp2b1	0.11861	1481	0.57011
Ttc9c	0.11867	1482	0.80048
Gas6	0.11881	1483	0.48578
Mcc	0.11892	1484	0.55838
Kirrel	0.11901	1485	-0.18622
Dstn	0.11902	1486	0.3341
Rnf152	0.11906	1487	0.5562
Vrk1	0.11911	1488	0.20921
Des	0.11916	1489	0.67374
Ptgr1	0.11918	1490	0.53373
Phf1	0.11921	1491	0.61447
Tmem17	0.11921	1492	0.65933
Brd2	0.11933	1493	-0.5934
Uqcrc1	0.11934	1494	0.66669
Ltbp1	0.11956	1495	0.053757
Arl1	0.11964	1496	0.77095
Zswim1	0.11969	1497	-1.5824
Ric8a	0.11973	1498	0.79681
Ube2q2	0.11978	1499	0.54636
Snrnp200	0.11988	1500	-0.089498
Srsf10	0.11993	1501	0.59132
Pex7	0.12	1502	-0.6139
Apc	0.12006	1503	0.61251
Tceanc	0.12018	1504	-1.6304
Tsen54	0.1203	1505	0.034954
Edc3	0.1203	1506	-0.24974
Rmi2	0.12042	1507	0.018964
1700008O03Rik	0.12053	1508	-1.0395
Gm14325	0.12063	1509	-0.20715
Ssr1	0.12073	1510	0.53277
Tbc1d8	0.12075	1511	0.53421
Ecm1	0.12108	1512	0.59561
Ndufa7	0.12117	1513	0.26913
Rbm42	0.12126	1514	0.080469
Vps72	0.12137	1515	0.37461
Sgf29	0.12142	1516	0.58804
Arpc2	0.12147	1517	0.49487
Thap1	0.12156	1518	0.015188
Gpn2	0.12164	1519	0.37763
Dync1i2	0.12167	1520	0.44962
Filip1l	0.12173	1521	0.10528
Hmbs	0.12176	1522	0.76278
Acat2	0.12178	1523	0.53463
Cald1	0.12185	1524	0.51048
Gorasp2	0.12189	1525	-0.83863
Trim45	0.122	1526	-0.22469
Rcor1	0.12212	1527	0.037432
Pex11g	0.12217	1528	0.80764
Aldh1a1	0.12223	1529	-0.75352
Ighmbp2	0.12225	1530	0.58018
Cbr4	0.12234	1531	0.72494
Map3k3	0.12241	1532	0.16703
Cdc73	0.12253	1533	0.62276
Kdm5d	0.12262	1534	0.8218
Mkx	0.12272	1535	0.19664
Abhd5	0.12274	1536	0.080648
Pde4b	0.12277	1537	0.60564
Tmem25	0.12297	1538	0.14423
Herc1	0.12302	1539	-0.55057
Syvn1	0.12309	1540	0.14476
Gripap1	0.12314	1541	-1.4906
Tfb1m	0.1232	1542	0.069096
Morc3	0.1233	1543	-0.14403
Hlf	0.12331	1544	0.80833
Cmah	0.12335	1545	0.83234
Usp40	0.12338	1546	0.86046
Src	0.12341	1547	0.5619
Snrpb	0.12342	1548	-0.14403
Vwf	0.12353	1549	0.6949
Elavl1	0.12354	1550	0.32223
Atp6ap2	0.12366	1551	-0.40728
Rbm33	0.12377	1552	-0.01218
Zfp281	0.12391	1553	0.6662
Nap1l4	0.12398	1554	-2.3056
Adgrb2	0.12399	1555	0.4183
Lzts2	0.12402	1556	0.66431
Loxl3	0.12418	1557	-2.3642
Gls2	0.1243	1558	0.039372
Selenoo	0.12441	1559	0.68709
Wdr12	0.12465	1560	0.54208
Gsap	0.12475	1561	-0.59376
Ublcp1	0.12487	1562	-0.86069
Selenop	0.12511	1563	0.35541
Tmem171	0.1252	1564	0.76689
Ldlrad4	0.12523	1565	0.042943
Mrps23	0.12527	1566	-0.76131
Nckap1l	0.12538	1567	0.20758
Oscp1	0.12544	1568	0.70501
Ms4a6b	0.1256	1569	0.51119
Far1	0.12562	1570	0.4566
Slc2a2	0.1257	1571	-0.46764
Klhl42	0.12581	1572	-0.32663
Supt6	0.12591	1573	-0.14403
Psmb10	0.12598	1574	-0.017273
Ncapd2	0.126	1575	-0.14403
Zfp217	0.12607	1576	0.64302
Arpc1a	0.1263	1577	0.60048
Avil	0.12631	1578	-0.5975
Zfp93	0.1264	1579	-0.56292
Snx3	0.12651	1580	0.031177
Cpm	0.12661	1581	0.52791
Map3k1	0.12667	1582	-0.15689
Crlf2	0.12671	1583	0.039995
Map2k2	0.1269	1584	-0.35111
Arhgap12	0.12699	1585	0.6985
Gstm5	0.12708	1586	0.50466
Brf2	0.12712	1587	-0.14403
Hspa2	0.12719	1588	0.58667
Lonrf1	0.12723	1589	0.41629
Adap2	0.12724	1590	0.025233
Socs6	0.12728	1591	0.18081
Rnf135	0.12751	1592	0.71822
Tfdp1	0.12755	1593	-0.25883
Yars2	0.12767	1594	0.13891
Rcn2	0.12767	1595	0.64189
Mvd	0.12777	1596	0.01235
Tep1	0.12788	1597	-0.72343
Mapkapk2	0.12796	1598	0.7907
Zfp14	0.12799	1599	-0.67619
Acap3	0.1281	1600	0.68236
Smad4	0.12816	1601	0.54609
Cryz	0.1282	1602	-0.59361
Cggbp1	0.1283	1603	-0.13568
Snrk	0.12847	1604	0.50123
Rock1	0.1285	1605	0.64021
Pltp	0.12859	1606	-0.22035
Gcat	0.12871	1607	-0.024849
Arl5c	0.12883	1608	0.60332
Hspbap1	0.12898	1609	0.20989
Tcn2	0.12899	1610	0.65133
Perm1	0.1291	1611	0.83106
Cnst	0.12922	1612	-0.0069626
Tln1	0.12931	1613	0.54622
Zfp324	0.12934	1614	-0.2536
Pin1	0.12938	1615	0.77269
Hyou1	0.12945	1616	-0.075077
Gabpa	0.12964	1617	0.11535
Rab3gap2	0.12966	1618	-0.68276
Cdc42bpg	0.12986	1619	-0.30972
Tmem109	0.12997	1620	0.40367
Rnaseh2b	0.12998	1621	0.18329
Dhrs7	0.13007	1622	-0.35791
Fam171b	0.1303	1623	0.84599
Slc40a1	0.1303	1624	-0.68267
Eaf1	0.1304	1625	-0.14403
Rexo2	0.13041	1626	0.29478
Lsm14a	0.13047	1627	0.73858
Gpd1	0.13051	1628	-0.7072
C2cd2	0.13064	1629	0.79514
Pygb	0.13071	1630	0.073805
Trpm7	0.13081	1631	-0.14403
Smyd5	0.13087	1632	0.47488
Mlec	0.13103	1633	0.35641
Pold3	0.13114	1634	0.57571
Polr1a	0.13121	1635	0.53075
Ptdss2	0.13134	1636	0.3171
Nudc	0.1314	1637	0.37461
Atp5d	0.13142	1638	0.12782
Gcn1	0.13152	1639	-0.4394
Tbc1d25	0.13153	1640	0.83372
Klhdc2	0.13163	1641	0.31278
Pex11b	0.13176	1642	0.37752
Tyk2	0.13182	1643	0.017495
Fam161a	0.13201	1644	0.44057
Aen	0.13216	1645	0.27746
Shcbp1	0.13224	1646	-0.87497
Slc25a51	0.13245	1647	-0.22152
Raver1	0.13257	1648	0.41681
Zfp473	0.1326	1649	0.48458
Klhdc4	0.13273	1650	0.51443
2300009A05Rik	0.13279	1651	-0.5748
Hmx2	0.13296	1652	0.41576
Leng1	0.13299	1653	0.1655
Gbp9	0.13317	1654	0.5523
Tubb4a	0.13329	1655	0.24271
Traip	0.13331	1656	-0.14403
Slc50a1	0.13348	1657	0.43989
Edem1	0.13351	1658	0.1628
Slc26a11	0.13361	1659	0.15873
Rasd2	0.13363	1660	0.53573
Fam149b	0.13373	1661	-0.15521
Polr2l	0.13383	1662	-0.14403
Cpb2	0.13388	1663	-0.10395
Mbtps1	0.13403	1664	0.52457
Nos2	0.13403	1665	0.76404
Hadh	0.13406	1666	0.693
Rhot2	0.13413	1667	-0.9683
Pls1	0.13424	1668	0.40838
Ankrd13d	0.1343	1669	0.78605
Zfp207	0.13434	1670	-0.14403
Fbxo21	0.13452	1671	0.68707
Ptchd1	0.13453	1672	-0.094784
Ccdc39	0.13471	1673	0.7955
Tlr6	0.13476	1674	0.76161
Stk25	0.13477	1675	0.69273
Eid1	0.13486	1676	0.23342
Flt3	0.13495	1677	0.70571
Dpp10	0.13506	1678	0.24083
Coa5	0.13518	1679	-0.14403
Sugp1	0.13522	1680	0.4078
Amd1	0.13539	1681	0.22984
Mrrf	0.1354	1682	0.60388
F13b	0.13543	1683	0.32307
Ninj1	0.13561	1684	-0.19979
Nova1	0.13562	1685	0.12171
Paqr7	0.1358	1686	0.31939
Mark3	0.13582	1687	-0.35111
Kng2	0.13583	1688	0.67712
Pno1	0.13604	1689	-0.14403
Arhgef33	0.13605	1690	0.5271
Fdxr	0.13613	1691	-1.009
Pcnx3	0.1362	1692	0.51556
Fcsk	0.13629	1693	0.33571
Cwf19l1	0.13636	1694	0.46247
Capn5	0.13644	1695	-0.50133
Rnasek	0.13655	1696	-0.67782
Cep164	0.13664	1697	0.21675
Kif20b	0.13674	1698	-1.7628
Vopp1	0.1368	1699	0.71684
Ubn2	0.13684	1700	0.063057
Hgsnat	0.13689	1701	0.40563
Ulk3	0.13692	1702	0.41683
Nlrp10	0.13717	1703	0.53774
Dnajc10	0.13718	1704	0.31123
Aif1	0.13726	1705	0.45711
Vcl	0.13729	1706	-0.029779
1700025G04Rik	0.13745	1707	0.41172
Slc6a6	0.13748	1708	0.32136
Fyb	0.13757	1709	0.14794
Kdm5c	0.13775	1710	0.47965
1700017B05Rik	0.1379	1711	0.56158
Hmgn2	0.13792	1712	0.17161
Ptar1	0.13803	1713	-0.14403
Afg3l1	0.13813	1714	0.14609
Slc6a13	0.1382	1715	-0.50497
Car2	0.13843	1716	0.44025
Rbbp7	0.13845	1717	0.61333
Arhgdia	0.13853	1718	-1.6393
Tomm7	0.13864	1719	-0.34321
AI987944	0.13877	1720	0.44744
Hdlbp	0.13884	1721	-1.3428
Rnf130	0.13894	1722	0.47192
C130050O18Rik	0.13896	1723	0.51832
Cdc14a	0.13904	1724	0.21854
Usp16	0.13913	1725	0.44977
Camkmt	0.13915	1726	-0.1082
Prodh	0.13931	1727	0.75792
Rchy1	0.13934	1728	0.79121
Med26	0.13934	1729	-0.048488
Nol6	0.13945	1730	-0.45348
Rnf19a	0.1395	1731	0.87982
Zfp619	0.13956	1732	0.59304
Zfp580	0.13959	1733	0.55023
Hfe	0.13966	1734	-2.7154
Tgfbr2	0.13968	1735	0.18075
Hypk	0.13977	1736	-0.14403
Ap4m1	0.13981	1737	-0.51299
F10	0.13987	1738	0.050874
Nip7	0.13997	1739	-0.14403
Osgepl1	0.14001	1740	0.61533
Cyp4a14	0.14026	1741	0.45196
Fzr1	0.1403	1742	-0.14403
Zfp715	0.1403	1743	0.47321
Commd10	0.14036	1744	-0.19008
Slc66a2	0.14042	1745	-0.40216
Ube2i	0.14053	1746	0.22416
Smc1a	0.14074	1747	0.32128
Hp1bp3	0.14082	1748	0.21992
Hadha	0.14097	1749	-0.18662
Trim12c	0.14114	1750	-1.1663
Prpsap1	0.14115	1751	0.25825
Pcbp4	0.14127	1752	0.59469
Eif2ak3	0.14153	1753	-0.086309
Tmem79	0.14173	1754	-0.11088
Icmt	0.142	1755	0.15789
Srp54b	0.14251	1756	-0.14403
Gnmt	0.14256	1757	0.47273
Zfp644	0.14274	1758	0.25836
Birc5	0.14283	1759	-0.14403
Ccnyl1	0.14288	1760	0.74042
Sike1	0.14308	1761	0.452
Ccdc138	0.14318	1762	0.53689
Taldo1	0.14325	1763	0.37711
Ercc3	0.14336	1764	-0.14403
Fkbp11	0.1434	1765	0.72199
Tex2	0.14345	1766	0.24798
Larp1	0.14355	1767	0.4978
Slc25a32	0.14356	1768	0.23845
Glcci1	0.14368	1769	0.42381
Cnot8	0.14387	1770	-0.14403
Rab39	0.14396	1771	-0.39439
Trmt5	0.14396	1772	0.30147
Tbcel	0.14397	1773	-0.37521
Clec4d	0.14406	1774	0.28706
Hpse	0.14408	1775	0.5443
Sec13	0.14416	1776	-0.14403
Rad21	0.14437	1777	-0.14403
Fbxo15	0.14439	1778	0.39058
Ube2j1	0.14446	1779	-1.0464
Mycbp2	0.1449	1780	0.27712
Eif1a	0.1451	1781	-0.53524
Fbl	0.14521	1782	0.47384
Mug2	0.14531	1783	0.38308
Drosha	0.14532	1784	0.25447
Prc1	0.1455	1785	0.086093
Jmjd4	0.14556	1786	0.6478
Lrrk1	0.14561	1787	-1.0405
Tcim	0.14571	1788	-0.0015905
Pik3cg	0.1459	1789	-0.54752
Ceacam1	0.146	1790	-0.46886
Chpf2	0.14613	1791	0.4947
Mfsd12	0.14634	1792	-0.32884
Rrp1	0.14657	1793	0.35876
Pam16	0.14667	1794	0.30194
Parpbp	0.14672	1795	0.85118
Acox1	0.14689	1796	0.28511
Hlcs	0.147	1797	-0.65451
Mpp5	0.14712	1798	-0.37549
Aak1	0.14731	1799	0.087242
Npc1	0.14741	1800	0.35799
Rdm1	0.14751	1801	0.50939
Zfp518b	0.14766	1802	0.47985
Zmym3	0.14771	1803	0.34586
Dhfr	0.14781	1804	0.25133
Ubald1	0.14788	1805	-0.40765
Zmpste24	0.14793	1806	0.50377
Ubac2	0.14794	1807	0.5873
Rbm12	0.14803	1808	0.39434
Setd6	0.14804	1809	-2.3071
Eefsec	0.14814	1810	0.12805
Frrs1	0.14832	1811	-0.049319
Pctp	0.14851	1812	-0.22453
Baz1a	0.14865	1813	0.42962
Aox1	0.14885	1814	0.13631
Cox7c	0.14885	1815	0.24986
Isca1	0.149	1816	0.077069
Anxa9	0.14904	1817	-1.2649
Yipf5	0.14909	1818	0.25004
Acadvl	0.14913	1819	0.34896
Tgoln1	0.1492	1820	0.15093
Rnmt	0.14931	1821	-0.9513
Slc20a2	0.14943	1822	0.32373
Ppp1r3d	0.14954	1823	0.28089
C1ql1	0.14965	1824	-1.3111
Ccl28	0.14965	1825	0.57313
Rock2	0.14965	1826	0.27684
Akr1d1	0.14975	1827	0.0036156
Zfp937	0.14991	1828	0.46709
Nat8f1	0.14994	1829	0.30858
Chic2	0.14994	1830	0.46278
Rarg	0.14997	1831	0.7187
Zfp27	0.15013	1832	0.61312
Eef1d	0.15016	1833	-1.1199
Isoc1	0.15018	1834	0.43638
Commd3	0.15036	1835	0.45928
Fmn1	0.15041	1836	0.55498
Ibtk	0.15046	1837	-0.014456
Anapc13	0.15046	1838	0.24774
Ppp1r14b	0.1505	1839	0.62248
Gmfb	0.15055	1840	-0.99555
Golga1	0.15064	1841	0.027779
Dck	0.15084	1842	0.20949
Eps15	0.15091	1843	0.10551
Ap2s1	0.15091	1844	0.2475
Ppa1	0.15091	1845	0.2475
Fkbp1b	0.15103	1846	-1.2034
Dhdh	0.15114	1847	-1.2003
Dip2c	0.15119	1848	0.41161
Pigp	0.15124	1849	-0.14403
Lhfpl2	0.15133	1850	0.16438
Cul7	0.15136	1851	0.047854
Stk11ip	0.15137	1852	0.54902
H2-DMb2	0.15172	1853	0.35388
Wasf2	0.15175	1854	0.43126
Gnai3	0.15181	1855	-0.14403
Mtss1	0.15191	1856	0.44934
Ube2o	0.15191	1857	0.54694
Ago3	0.15201	1858	0.52506
3110082I17Rik	0.15209	1859	0.26112
Eri1	0.15211	1860	-0.40025
Tmed9	0.15216	1861	0.61223
Prkab2	0.1522	1862	0.16177
Alg12	0.15222	1863	0.12231
Dtd1	0.15233	1864	-0.48138
Gtf2e2	0.15252	1865	0.4918
Rnls	0.15267	1866	0.50819
Phf13	0.15293	1867	-2.1438
Foxj3	0.15309	1868	0.49217
Man1c1	0.15312	1869	-0.53411
Slc2a3	0.15321	1870	-0.47086
Tfr2	0.15343	1871	-0.97976
Gdap2	0.15347	1872	0.56383
Ppil4	0.15366	1873	-0.14403
Pim3	0.15369	1874	0.36958
Marchf9	0.15369	1875	0.097461
Ppp4c	0.15376	1876	0.50301
Cib2	0.15386	1877	-0.089429
Rnf146	0.15395	1878	-0.14403
Tmem86a	0.15395	1879	0.4289
Cenpt	0.15406	1880	-0.33263
Pde1a	0.15412	1881	0.71217
St8sia4	0.15416	1882	-0.070753
Slc38a9	0.15425	1883	0.7727
Epm2a	0.15426	1884	-0.25209
Topbp1	0.15428	1885	0.50663
Poglut3	0.15438	1886	0.45943
Maoa	0.15439	1887	0.49067
Cwc15	0.15459	1888	-1.1284
Araf	0.15469	1889	0.080395
Upf1	0.15474	1890	0.24264
Rac2	0.15488	1891	0.32332
Tfap4	0.15499	1892	0.55688
Stoml2	0.15506	1893	0.81181
Proc	0.1551	1894	-0.3559
Hilpda	0.15515	1895	0.1622
Ifnar2	0.15519	1896	-0.7371
Tbc1d7	0.15524	1897	0.45342
Ptgs1	0.15527	1898	0.41272
Cd300e	0.15538	1899	-1.0375
Serpina3c	0.15557	1900	0.75779
Hsd11b1	0.15558	1901	-0.92744
Flrt2	0.15564	1902	0.60396
Immt	0.15574	1903	0.24175
Mmaa	0.15577	1904	-0.27584
Mrps16	0.1559	1905	-0.13477
Rad51b	0.15594	1906	0.43088
Cdkl4	0.15608	1907	-0.2648
Zbtb22	0.15616	1908	-0.18057
Abhd14b	0.15621	1909	0.49469
Fancd2	0.15627	1910	-0.14403
Vwa8	0.15637	1911	-0.24471
Myh10	0.15638	1912	0.64254
Ppp6r2	0.15646	1913	0.65258
Nras	0.1565	1914	0.39221
Rnf5	0.15655	1915	0.68286
Cntrob	0.15687	1916	0.59557
Triap1	0.15687	1917	0.24015
Mrpl13	0.15687	1918	0.24015
Zfp870	0.15701	1919	0.70399
Pde12	0.15717	1920	-0.42878
Gdpgp1	0.15722	1921	0.21875
Ciart	0.15732	1922	0.38108
Lmo2	0.15734	1923	-1.3956
Gla	0.15735	1924	0.76129
Hyal2	0.15738	1925	0.772
Mef2a	0.15744	1926	-0.086494
Nelfb	0.15754	1927	-0.14403
Inpp5d	0.15768	1928	0.041221
Ddx39a	0.15786	1929	0.3179
Slc26a1	0.15792	1930	0.074143
Mto1	0.15795	1931	0.81844
Ap4e1	0.15797	1932	-1.0392
Sec23a	0.1581	1933	0.42442
Cyp20a1	0.15831	1934	0.54318
Txlng	0.15835	1935	0.48671
1810009A15Rik	0.15867	1936	-0.15452
Cd300lf	0.1588	1937	-0.17424
Psmg4	0.1589	1938	0.069936
Phf20l1	0.15902	1939	-1.0228
Lig4	0.15907	1940	0.20938
Padi2	0.15923	1941	-0.14403
Ebp	0.15924	1942	0.61328
Prpf38a	0.15947	1943	0.41489
Selenot	0.15954	1944	0.69965
Zfp28	0.1596	1945	0.29002
Lpar5	0.15964	1946	-0.72441
Zfp30	0.15974	1947	-2.8496
Prmt1	0.15977	1948	0.2467
Cyp4a10	0.1598	1949	0.60257
Stim1	0.16005	1950	-0.060373
Mmd	0.16015	1951	-1.5162
Kcnab2	0.16031	1952	0.66634
Cerkl	0.16036	1953	-0.14403
Angptl6	0.16038	1954	0.47169
Ndufa8	0.16057	1955	-0.066257
Pik3c2b	0.16077	1956	-0.7104
Adtrp	0.16099	1957	-2.2709
Il12rb2	0.16119	1958	0.065857
Gtf2f1	0.16121	1959	0.23502
Rnf26	0.16129	1960	0.0075163
Ccdc71	0.1616	1961	0.41389
Glipr2	0.16188	1962	0.33705
0610010K14Rik	0.16194	1963	-0.81252
Aup1	0.1621	1964	0.018798
Ap5z1	0.1621	1965	0.5629
Cdk2ap1	0.1622	1966	0.083348
Mybpc3	0.16229	1967	0.55446
Susd1	0.16231	1968	0.4583
Rasa2	0.16232	1969	0.068037
Cfap97	0.16266	1970	0.38632
Supv3l1	0.16274	1971	-0.14403
Acvr2a	0.16284	1972	-0.77223
Scn8a	0.1629	1973	0.476
Cfhr1	0.16295	1974	-0.040399
Morn2	0.16303	1975	0.58052
C1ra	0.16304	1976	0.22535
Fbxo25	0.16306	1977	0.51778
Rtraf	0.16323	1978	-1.9162
Trir	0.16334	1979	-0.10905
Gab3	0.16345	1980	-0.39412
Pi4ka	0.1635	1981	0.23239
Thap12	0.1635	1982	0.23239
Mre11a	0.1635	1983	0.23239
Lpgat1	0.1635	1984	0.28974
Ldha	0.16364	1985	-0.14403
Abcc4	0.16376	1986	0.30067
Sirt6	0.16382	1987	0.67329
Rapgef6	0.16388	1988	0.70012
Slc41a3	0.16392	1989	0.31012
Fcho1	0.16412	1990	-2.3697
Phax	0.16422	1991	-0.14403
Naip5	0.16431	1992	0.65872
Gtf2h1	0.16442	1993	-0.01217
Acad9	0.16442	1994	0.32717
Snx11	0.16451	1995	-0.11703
Sorl1	0.16461	1996	0.01594
Znrf3	0.16471	1997	-0.1896
Mad1l1	0.16482	1998	0.4243
Apoc2	0.16506	1999	0.47407
[truncated: 9,703 more rows]

## Sheet: sgRNA Summary
sgrna	Gene	control_count (mEmerald+)	treatment_count (mEmerald -)	control_mean (mEmerald +)	treat_mean (mEmerald -)	LFC
0610009B22Rik_sg2	0610009B22Rik	109.97/210.14/321.05	0/0/157.15	195.05	1.0629	-6.5704
0610009B22Rik_sg3	0610009B22Rik	82.475/77.662/78.763	0/0/128.18	79.607	0.98656	-5.3426
0610009B22Rik_sg4	0610009B22Rik	26.51/20.557/0	95.438/0/51.799	3.7022	7.8149	0.9066
0610009B22Rik_sg1	0610009B22Rik	0/0/0	0/0/0	0.10499	0	-0.14403
0610010F05Rik_sg4	0610010F05Rik	26.51/0/15.41	0/0/0	3.3558	0	-2.1229
0610010F05Rik_sg2	0610010F05Rik	510.56/236.79/312.49	346.11/326.53/89.551	335.55	216.33	-0.63093
0610010F05Rik_sg3	0610010F05Rik	0/0/0	0/0/0	0.10499	0	-0.14403
0610010F05Rik_sg1	0610010F05Rik	0/0/0	0/0/0	0.10499	0	-0.14403
0610010K14Rik_sg4	0610010K14Rik	212.08/147.71/102.73	502.49/226.24/258.12	147.65	308.44	1.0578
0610010K14Rik_sg1	0610010K14Rik	104.08/248.21/125.85	385.2/233.23/327.48	148.15	308.71	1.0542
0610010K14Rik_sg3	0610010K14Rik	21.6/15.989/53.936	0/0/22.827	26.521	0.51204	-4.186
0610010K14Rik_sg2	0610010K14Rik	68.729/61.672/15.41	58.643/0/28.973	40.301	5.4481	-2.6792
0610030E20Rik_sg2	0610030E20Rik	134.51/0/17.122	45.994/61.807/22.827	6.0432	40.194	2.5481
0610030E20Rik_sg1	0610030E20Rik	90.329/30.456/74.483	47.144/0/14.925	58.967	4.0405	-3.5725
0610030E20Rik_sg4	0610030E20Rik	51.056/60.15/49.655	57.493/107.29/48.288	53.426	66.789	0.31675
0610030E20Rik_sg3	0610030E20Rik	348.55/507.08/229.44	363.36/367.34/414.39	343.57	381.01	0.14883
1110004F10Rik_sg1	1110004F10Rik	0/0/0	0/36.151/0	0.10499	0.61303	0.54574
1110004F10Rik_sg4	1110004F10Rik	261.17/26.649/131.84	43.695/74.635/32.484	97.233	47.322	-1.0235
1110004F10Rik_sg2	1110004F10Rik	18.655/0/10.273	89.689/0/0	2.5896	0.86473	-0.94483
1110004F10Rik_sg3	1110004F10Rik	0/0/0	0/0/0	0.10499	0	-0.14403
1110008P14Rik_sg1	1110008P14Rik	0/0/0	0/60.641/0	0.10499	0.74689	0.66075
1110008P14Rik_sg4	1110008P14Rik	223.86/197.2/256.84	1.1499/61.807/21.949	224.65	11.849	-4.1344
1110008P14Rik_sg2	1110008P14Rik	123.71/57.866/18.835	0/0/45.654	51.312	0.67056	-4.9687
1110008P14Rik_sg3	1110008P14Rik	181.64/202.53/286.8	156.38/44.314/343.28	219.33	133.53	-0.71168
1110032A03Rik_sg2	1110032A03Rik	96.22/53.297/0	120.74/157.43/14.047	7.9121	64.477	2.8772
1110032A03Rik_sg3	1110032A03Rik	21.6/112.69/57.36	0/30.32/59.701	51.903	5.5662	-3.0102
1110032A03Rik_sg1	1110032A03Rik	768.78/887.78/1238	616.32/721.86/587.35	945.38	639.32	-0.56362
1110032A03Rik_sg4	1110032A03Rik	0/0/0	0/0/0	0.10499	0	-0.14403
1110038F14Rik_sg3	1110038F14Rik	55.965/73.855/40.238	125.33/0/22.827	54.996	6.5007	-2.9002
1110038F14Rik_sg1	1110038F14Rik	0/3.8069/0	0/0/0	0.23932	0	-0.30955
1110038F14Rik_sg4	1110038F14Rik	52.038/134/125.85	303.56/60.641/96.575	95.751	121.16	0.33646
1110038F14Rik_sg2	1110038F14Rik	191.46/244.41/235.43	149.48/121.28/301.14	222.51	176.09	-0.33587
1110051M20Rik_sg1	1110051M20Rik	58.91/102.79/200.33	44.844/0/11.413	106.66	3.6264	-4.5405
1110051M20Rik_sg2	1110051M20Rik	206.19/206.34/263.69	44.844/218.07/219.49	223.86	129.03	-0.79017
1110051M20Rik_sg3	1110051M20Rik	420.23/531.45/329.61	456.49/348.68/277.43	419.1	353.46	-0.24509
1110051M20Rik_sg4	1110051M20Rik	1109.5/795.65/960.57	1037.2/939.93/1099.2	946.51	1023.3	0.11245
1110059E24Rik_sg1	1110059E24Rik	23.564/37.308/158.38	518.59/162.1/79.894	51.861	188.7	1.8434
1110059E24Rik_sg4	1110059E24Rik	47.128/53.297/36.813	49.444/20.991/0	45.221	4.6101	-3.0425
1110059E24Rik_sg2	1110059E24Rik	0/0/0	0/0/0	0.10499	0	-0.14403
1110059E24Rik_sg3	1110059E24Rik	71.674/29.694/0	66.692/0/31.606	5.88	5.8606	-0.0040704
1110059G10Rik_sg2	1110059G10Rik	80.511/138.57/176.36	605.98/481.63/584.72	125.31	554.67	2.1372
1110059G10Rik_sg1	1110059G10Rik	183.6/107.36/140.4	160.98/344.02/295.87	140.4	254	0.85069
1110059G10Rik_sg3	1110059G10Rik	207.17/98.219/58.216	106.94/258.89/75.504	105.82	127.87	0.27074
1110059G10Rik_sg4	1110059G10Rik	973/957.83/915.2	927.94/721.86/864.79	948.36	833.6	-0.18586
1110065P20Rik_sg2	1110065P20Rik	0/31.217/0	72.441/45.481/186.13	0.57909	84.975	5.7668
1110065P20Rik_sg1	1110065P20Rik	287.68/113.45/172.94	78.19/0/223.88	178.05	11.959	-3.7884
1110065P20Rik_sg4	1110065P20Rik	175.75/287.04/214.03	534.68/465.3/300.26	221.03	421.16	0.92706
1110065P20Rik_sg3	1110065P20Rik	0/0/0	0/0/0	0.10499	0	-0.14403
1190005I06Rik_sg1	1190005I06Rik	129.6/157.61/240.57	546.18/331.19/136.96	170.01	291.54	0.77451
1190005I06Rik_sg4	1190005I06Rik	152.19/223.85/207.18	336.91/264.72/297.63	191.82	298.3	0.63435
1190005I06Rik_sg2	1190005I06Rik	449.68/354.81/336.46	425.45/179.59/120.28	377.23	209.48	-0.84562
1190005I06Rik_sg3	1190005I06Rik	0/0/0	0/0/0	0.10499	0	-0.14403
1190007I07Rik_sg2	1190007I07Rik	125.68/70.809/125.85	597.93/137.61/153.64	103.85	232.97	1.158
1190007I07Rik_sg1	1190007I07Rik	64.801/32.74/70.202	210.42/0/48.288	53.014	9.9619	-2.3008
1190007I07Rik_sg4	1190007I07Rik	23.564/0/0	0/0/0.87795	0.51853	0.11385	-0.44713
1190007I07Rik_sg3	1190007I07Rik	45.165/60.15/71.914	146.03/102.62/14.925	58.027	60.771	0.065558
1300017J02Rik_sg4	1300017J02Rik	160.04/92.889/127.56	433.5/166.76/224.76	123.78	253.29	1.0271
1300017J02Rik_sg3	1300017J02Rik	269.02/31.217/55.648	165.58/51.311/0	77.642	9.3793	-2.9216
1300017J02Rik_sg1	1300017J02Rik	288.66/223.85/182.35	484.09/420.99/269.53	227.56	380.14	0.73775
1300017J02Rik_sg2	1300017J02Rik	948.46/947.17/733.7	650.82/665.88/603.16	870.27	639.38	-0.44418
1600012H06Rik_sg4	1600012H06Rik	94.257/14.466/81.332	51.744/41.982/0	48.092	5.92	-2.8266
1600012H06Rik_sg1	1600012H06Rik	343.64/437.8/255.98	319.66/669.38/771.72	337.7	548.63	0.69845
1600012H06Rik_sg2	1600012H06Rik	27.492/19.796/27.396	0/89.795/14.047	24.614	4.9289	-2.1111
1600012H06Rik_sg3	1600012H06Rik	16.691/55.581/0	0/103.79/51.799	4.4387	8.0391	0.73292
1600014C10Rik_sg2	1600014C10Rik	104.08/16.751/55.648	0/0/0	45.982	0	-5.5541
1600014C10Rik_sg4	1600014C10Rik	0/15.989/7.7051	0/0/20.193	2.2244	0.48765	-1.116
1600014C10Rik_sg3	1600014C10Rik	427.1/425.62/590.73	638.17/205.25/231.78	475.31	311.97	-0.60588
1600014C10Rik_sg1	1600014C10Rik	14.728/9.898/18.835	0/72.302/51.799	14.006	7.1161	-0.88671
1700003E16Rik_sg1	1700003E16Rik	159.06/56.343/124.14	83.94/3.4985/131.69	103.63	34.059	-1.5774
1700003E16Rik_sg3	1700003E16Rik	422.19/306.84/686.61	367.95/218.07/387.18	446.39	314.37	-0.50449
1700003E16Rik_sg2	1700003E16Rik	325.97/148.47/331.32	517.44/207.58/259.87	252.18	303.35	0.2656
1700003E16Rik_sg4	1700003E16Rik	26.51/133.24/91.605	132.23/24.49/55.311	68.681	56.394	-0.27985
1700003F12Rik_sg2	1700003F12Rik	64.801/35.024/25.684	0/0/22.827	38.781	0.51204	-4.7175
1700003F12Rik_sg1	1700003F12Rik	200.3/228.42/285.95	213.87/355.68/453.02	235.63	325.43	0.46413
1700003F12Rik_sg3	1700003F12Rik	217.97/188.06/226.87	75.891/194.75/153.64	210.29	131.45	-0.67383
1700003F12Rik_sg4	1700003F12Rik	0/0/0	0/0/0	0.10499	0	-0.14403
1700008O03Rik_sg1	1700008O03Rik	0/38.069/73.627	79.34/143.44/116.77	6.4531	109.94	3.8959
1700008O03Rik_sg3	1700008O03Rik	41.237/69.286/65.921	0/0/0	57.325	0	-5.866
1700008O03Rik_sg2	1700008O03Rik	288.66/338.82/255.98	45.994/69.97/216.85	292.54	88.721	-1.71
1700008O03Rik_sg4	1700008O03Rik	0/25.126/98.454	0/33.819/29.85	6.1879	4.566	-0.36892
1700010I14Rik_sg3	1700010I14Rik	106.04/441.61/279.95	872.74/387.17/232.66	235.81	428.4	0.85858
1700010I14Rik_sg2	1700010I14Rik	219.93/93.651/205.47	41.395/19.825/77.26	161.76	39.892	-1.9929
1700010I14Rik_sg4	1700010I14Rik	89.347/136.29/123.28	215.02/305.54/79.894	114.5	173.81	0.59782
1700010I14Rik_sg1	1700010I14Rik	785.47/230.7/411.8	244.92/321.86/231.78	421.02	263.39	-0.67466
1700017B05Rik_sg2	1700017B05Rik	72.656/87.56/66.778	470.29/404.66/306.41	75.175	387.78	2.3516
1700017B05Rik_sg4	1700017B05Rik	54.001/25.126/56.504	97.738/131.78/81.65	42.489	101.69	1.2396
1700017B05Rik_sg3	1700017B05Rik	0/0/0	0/0/0	0.10499	0	-0.14403
1700017B05Rik_sg1	1700017B05Rik	250.37/335.77/347.59	100.04/598.24/382.79	308.01	284.05	-0.11646
1700020D05Rik_sg3	1700020D05Rik	243.5/254.3/198.62	0/240.23/191.39	230.83	16.534	-3.7249
1700020D05Rik_sg1	1700020D05Rik	18.655/0/11.986	0/0/0	2.7301	0	-1.8992
1700020D05Rik_sg4	1700020D05Rik	178.69/245.93/206.33	251.82/279.88/256.36	208.53	262.41	0.33015
1700020D05Rik_sg2	1700020D05Rik	166.91/126.39/206.33	150.63/163.26/244.07	163.28	181.74	0.15365
1700025G04Rik_sg1	1700025G04Rik	0/0/0	0/26.822/15.803	0.10499	3.3983	1.9929
1700025G04Rik_sg2	1700025G04Rik	70.692/179.69/35.101	124.18/241.4/184.37	76.419	176.81	1.1996
1700025G04Rik_sg4	1700025G04Rik	4.9092/69.286/101.02	284.02/0/20.193	32.656	8.223	-1.8676
1700025G04Rik_sg3	1700025G04Rik	279.82/125.63/24.828	100.04/61.807/64.091	95.631	73.453	-0.37615
1700029J07Rik_sg2	1700029J07Rik	95.238/182.73/225.16	350.71/390.67/361.72	157.66	367.32	1.215
1700029J07Rik_sg1	1700029J07Rik	329.9/148.47/237.15	52.894/60.641/264.26	226.48	94.662	-1.2497
1700029J07Rik_sg3	1700029J07Rik	209.13/250.5/297.93	113.84/87.463/280.95	249.91	140.91	-0.82218
1700029J07Rik_sg4	1700029J07Rik	391.75/323.59/275.67	263.32/305.54/290.6	326.94	285.94	-0.19266
1700030J22Rik_sg4	1700030J22Rik	78.547/58.627/89.037	25.297/45.481/14.925	74.292	25.81	-1.4897
1700030J22Rik_sg1	1700030J22Rik	94.257/39.592/84.756	26.447/174.93/124.67	68.142	83.282	0.28566
1700030J22Rik_sg3	1700030J22Rik	0/0/0	0/0/0	0.10499	0	-0.14403
1700030J22Rik_sg2	1700030J22Rik	126.66/156.08/248.28	258.72/60.641/190.52	169.95	144.07	-0.2368
1700030K09Rik_sg1	1700030K09Rik	200.3/73.093/121.57	0/47.813/121.16	121.2	8.2442	-3.7245
1700030K09Rik_sg2	1700030K09Rik	396.66/957.07/438.34	653.12/1168.5/669	550.04	799.25	0.5383
1700030K09Rik_sg4	1700030K09Rik	912.13/748.44/577.88	384.05/398.83/519.75	733.42	430.19	-0.76829
1700030K09Rik_sg3	1700030K09Rik	372.12/245.93/179.79	428.9/221.57/168.57	254.34	252.09	-0.01278
1700037C18Rik_sg2	1700037C18Rik	1699.6/2694.6/2862	3039.1/5299.1/5474	2357.8	4450.6	0.91629
1700037C18Rik_sg3	1700037C18Rik	94.257/133.24/71.914	27.597/93.293/0	96.665	6.2716	-3.7475
1700037C18Rik_sg4	1700037C18Rik	0/0/0	27.597/0/0	0.10499	0.55184	0.48995
1700037C18Rik_sg1	1700037C18Rik	0/0/0	0/0/19.315	0.10499	0.47905	0.42063
1700037H04Rik_sg4	1700037H04Rik	35.346/0/0	35.646/59.475/91.307	0.60771	57.855	5.1941
1700037H04Rik_sg1	1700037H04Rik	0/18.273/43.662	59.793/43.148/27.217	4.2161	41.261	3.0183
1700037H04Rik_sg2	1700037H04Rik	52.038/127.15/46.231	173.63/0/107.99	67.388	12.237	-2.3691
1700037H04Rik_sg3	1700037H04Rik	27.492/6.8525/24.828	235.72/0/193.15	16.747	16.479	-0.021954
1700066M21Rik_sg4	1700066M21Rik	135.49/58.627/95.03	35.646/0/28.095	91.059	4.5537	-4.051
1700066M21Rik_sg2	1700066M21Rik	22.582/51.774/130.13	0/0/43.02	53.412	0.65548	-5.0386
1700066M21Rik_sg1	1700066M21Rik	32.401/163.7/145.54	55.193/360.35/217.73	91.768	163.03	0.8223
1700066M21Rik_sg3	1700066M21Rik	63.82/136.29/163.52	157.53/171.43/103.6	112.47	140.91	0.32268
1700088E04Rik_sg3	1700088E04Rik	43.201/48.729/143.83	149.48/237.9/201.05	67.163	192.65	1.5064
1700088E04Rik_sg1	1700088E04Rik	104.08/67.764/83.9	242.62/195.92/114.13	83.954	175.72	1.0567
1700088E04Rik_sg4	1700088E04Rik	885.62/1436.7/1106.1	1351.1/1661.8/1910.4	1120.7	1624.8	0.5355
1700088E04Rik_sg2	1700088E04Rik	245.46/348.72/202.9	129.93/221.57/274.8	258.97	199.26	-0.37644
1700109H08Rik_sg4	1700109H08Rik	119.78/138.57/75.339	0/153.93/148.37	107.74	13.075	-2.9497
1700109H08Rik_sg1	1700109H08Rik	73.638/143.9/117.29	173.63/166.76/189.64	107.52	176.42	0.7092
1700109H08Rik_sg3	1700109H08Rik	81.493/31.978/94.174	126.48/68.804/127.3	62.622	103.48	0.71561
1700109H08Rik_sg2	1700109H08Rik	16.691/47.206/0	0/0/47.41	4.1987	0.6803	-1.6294
1700123O20Rik_sg3	1700123O20Rik	109.97/117.25/110.44	0/54.81/43.02	112.5	6.0865	-4.0015
1700123O20Rik_sg2	1700123O20Rik	123.71/17.512/27.396	0/92.127/26.339	39.039	6.1474	-2.4859
1700123O20Rik_sg4	1700123O20Rik	36.328/14.466/0	0/55.976/0	3.6578	0.72463	-1.4334
1700123O20Rik_sg1	1700123O20Rik	881.69/1122.3/973.41	834.8/710.2/810.35	987.58	783.21	-0.33412
1810009A15Rik_sg3	1810009A15Rik	0/0/0	48.294/0/17.559	0.10499	4.3047	2.2632
1810009A15Rik_sg1	1810009A15Rik	23.564/0/0	0/0/0	0.51853	0	-0.60268
1810009A15Rik_sg4	1810009A15Rik	0.98184/0/0	0/0/0	0.12117	0	-0.165
1810009A15Rik_sg2	1810009A15Rik	0/0/0	0/0/0	0.10499	0	-0.14403
1810013L24Rik_sg4	1810013L24Rik	0/0/0	0/0/0	0.10499	0	-0.14403
1810013L24Rik_sg3	1810013L24Rik	0/0/0	0/0/0	0.10499	0	-0.14403
1810013L24Rik_sg2	1810013L24Rik	0/0/0	0/0/0	0.10499	0	-0.14403
1810013L24Rik_sg1	1810013L24Rik	0/0/0	0/0/0	0.10499	0	-0.14403
1810024B03Rik_sg4	1810024B03Rik	62.838/55.581/47.943	0/0/114.13	55.118	0.94536	-4.8504
1810024B03Rik_sg3	1810024B03Rik	422.19/172.07/306.49	196.63/225.07/52.677	281.34	132.62	-1.0793
1810024B03Rik_sg2	1810024B03Rik	44.183/45.683/38.526	60.943/43.148/98.331	42.683	63.713	0.56699
1810024B03Rik_sg1	1810024B03Rik	463.43/748.44/361.28	407.05/727.69/467.07	500.42	517.2	0.047501
1810030O07Rik_sg4	1810030O07Rik	24.546/63.957/41.094	251.82/104.96/79.894	40.114	128.3	1.6531
1810030O07Rik_sg1	1810030O07Rik	45.165/26.649/84.756	0/0/90.429	46.736	0.86738	-4.676
1810030O07Rik_sg3	1810030O07Rik	303.39/258.87/143.83	628.97/454.81/239.68	224.38	409.3	0.8643
1810030O07Rik_sg2	1810030O07Rik	106.04/105.07/199.48	169.03/170.26/180.86	130.51	173.3	0.40647
1810037I17Rik_sg3	1810037I17Rik	47.128/41.115/11.13	93.139/0/0	27.86	0.87693	-3.9426
1810037I17Rik_sg2	1810037I17Rik	28.473/0/0	0/0/0	0.55865	0	-0.6403
1810037I17Rik_sg4	1810037I17Rik	0/82.23/68.49	0/34.985/60.579	8.1656	5.8711	-0.41569
1810037I17Rik_sg1	1810037I17Rik	0/0/0	0/0/0	0.10499	0	-0.14403
1810055G02Rik_sg1	1810055G02Rik	50.074/0/41.95	0/0/29.85	5.8532	0.56906	-2.1269
1810055G02Rik_sg4	1810055G02Rik	23.564/0/0	0/0/0	0.51853	0	-0.60268
1810055G02Rik_sg2	1810055G02Rik	73.638/56.343/259.41	96.588/34.985/129.94	102.5	76.024	-0.42626
1810055G02Rik_sg3	1810055G02Rik	0/57.104/71.914	112.69/60.641/0	7.3407	8.7155	0.22011
2010315B03Rik_sg1	2010315B03Rik	0/50.252/101.88	0/0/33.362	7.9077	0.59425	-2.4822
2010315B03Rik_sg3	2010315B03Rik	103.09/53.297/0	94.288/0/0	8.0983	0.88093	-2.2741
2010315B03Rik_sg4	2010315B03Rik	379.97/201.01/285.95	193.18/284.54/179.98	279.52	214.67	-0.37927
2010315B03Rik_sg2	2010315B03Rik	0/0/0	0/0/0	0.10499	0	-0.14403
2210016F16Rik_sg2	2210016F16Rik	296.52/302.27/148.11	642.77/740.52/561.89	236.78	644.29	1.4403
2210016F16Rik_sg1	2210016F16Rik	544.92/456.07/634.39	1241.8/815.15/683.05	540.22	884.28	0.7099
2210016F16Rik_sg4	2210016F16Rik	17.673/38.069/0	94.288/0/59.701	3.9784	8.1644	0.88034
2210016F16Rik_sg3	2210016F16Rik	1135/2039.8/2207.9	1975.5/3179/2257.2	1722.6	2420.2	0.49025
2210016L21Rik_sg3	2210016L21Rik	146.29/74.616/119	226.52/114.28/0	109.12	13.637	-2.9113
2210016L21Rik_sg2	2210016L21Rik	42.219/39.592/41.094	45.994/101.46/0	40.954	7.6646	-2.2756
2210016L21Rik_sg1	2210016L21Rik	117.82/89.844/65.065	86.239/144.6/35.118	88.315	75.959	-0.21481
2210016L21Rik_sg4	2210016L21Rik	272.95/102.79/247.42	166.73/335.86/142.23	190.77	199.71	0.065728
2210408I21Rik_sg3	2210408I21Rik	55.965/93.651/107.02	154.08/0/107.99	82.473	11.756	-2.7101
2210408I21Rik_sg2	2210408I21Rik	51.056/21.319/61.641	108.09/78.133/31.606	40.646	64.402	0.65114
2210408I21Rik_sg1	2210408I21Rik	2353.5/2314.6/2720.8	2234.2/1391.2/1397.7	2456.4	1631.7	-0.58984
2210408I21Rik_sg4	2210408I21Rik	0/0/0	0/0/0	0.10499	0	-0.14403
2300009A05Rik_sg3	2300009A05Rik	0/24.364/29.108	101.19/48.979/59.701	4.0497	66.64	3.7436
2300009A05Rik_sg1	2300009A05Rik	137.46/46.445/71.058	0/283.38/0	76.847	1.3153	-5.0714
2300009A05Rik_sg2	2300009A05Rik	476.19/213.95/505.11	284.02/216.91/145.74	371.97	207.85	-0.83661
2300009A05Rik_sg4	2300009A05Rik	856.16/1177.9/1248.2	755.46/945.76/918.34	1079.7	868.96	-0.31299
2310009B15Rik_sg2	2310009B15Rik	0/0/0.85612	51.744/0/0	0.11225	0.70334	0.61489
2310009B15Rik_sg1	2310009B15Rik	98.184/170.55/258.55	210.42/313.7/341.52	162.99	282.5	0.7897
2310009B15Rik_sg4	2310009B15Rik	507.61/839.81/838.14	336.91/796.49/550.48	709.6	528.63	-0.42406
2310009B15Rik_sg3	2310009B15Rik	1430.5/1468.7/1258.5	1125.7/1280.5/1280.1	1382.8	1226.5	-0.17291
2310011J03Rik_sg2	2310011J03Rik	67.747/28.171/19.691	519.74/78.133/70.236	33.508	141.85	2.0495
2310011J03Rik_sg4	2310011J03Rik	54.001/28.171/17.979	0/0/29.85	30.139	0.56906	-4.3108
2310011J03Rik_sg1	2310011J03Rik	28.473/31.978/0	0/0/0	4.4088	0	-2.4353
2310011J03Rik_sg3	2310011J03Rik	0/0/0	0/0/0	0.10499	0	-0.14403
2310022A10Rik_sg4	2310022A10Rik	136.48/44.922/53.08	55.193/67.638/0	68.794	7.1083	-3.1056
2310022A10Rik_sg3	2310022A10Rik	0/0/0	0/0/0	0.10499	0	-0.14403
2310022A10Rik_sg1	2310022A10Rik	0/0/0	0/0/0	0.10499	0	-0.14403
2310022A10Rik_sg2	2310022A10Rik	45.165/124.87/88.181	278.27/60.641/51.799	79.237	95.638	0.26833
2310022B05Rik_sg4	2310022B05Rik	33.383/21.319/46.231	334.61/0/43.898	32.049	11.277	-1.4286
2310022B05Rik_sg1	2310022B05Rik	0/0/0	0/0/0	0.10499	0	-0.14403
2310022B05Rik_sg2	2310022B05Rik	419.25/828.39/673.77	510.54/886.29/614.57	616.23	652.72	0.082866
2310022B05Rik_sg3	2310022B05Rik	290.62/126.39/117.29	173.63/111.95/221.24	162.73	162.62	-0.00088777
2310033P09Rik_sg1	2310033P09Rik	25.528/35.785/23.971	63.242/0/0	27.979	0.75881	-4.0423
2310033P09Rik_sg2	2310033P09Rik	92.293/113.45/92.461	228.82/258.89/80.772	98.926	168.53	0.76257
2310033P09Rik_sg3	2310033P09Rik	0/0/0	0/0/0	0.10499	0	-0.14403
2310033P09Rik_sg4	2310033P09Rik	99.166/0/0	0/32.653/0	0.89755	0.58931	-0.25573
2310039H08Rik_sg2	2310039H08Rik	41.237/45.683/93.317	0/57.142/66.725	56.025	7.1591	-2.8051
2310039H08Rik_sg1	2310039H08Rik	513.5/324.35/505.11	294.36/134.11/161.54	438.18	185.45	-1.236
2310039H08Rik_sg4	2310039H08Rik	0/0/0	0/0/0	0.10499	0	-0.14403
2310039H08Rik_sg3	2310039H08Rik	265.1/162.18/282.52	215.02/264.72/230.02	229.87	235.69	0.035932
2310057M21Rik_sg2	2310057M21Rik	33.383/48.729/89.893	155.23/65.305/206.32	52.692	127.9	1.2635
2310057M21Rik_sg4	2310057M21Rik	387.83/217/141.26	65.542/79.299/103.6	228.24	81.356	-1.4769
2310057M21Rik_sg1	2310057M21Rik	239.57/159.89/205.47	313.91/195.92/230.9	198.92	242.16	0.28252
2310057M21Rik_sg3	2310057M21Rik	432.01/908.34/1620.6	601.38/514.28/1165.9	859.97	711.77	-0.27252
2310061I04Rik_sg2	2310061I04Rik	116.84/317.5/211.46	753.16/683.37/668.12	198.7	700.6	1.8128
2310061I04Rik_sg4	2310061I04Rik	194.4/32.74/29.108	0/62.973/0	57.041	0.75759	-5.0454
2310061I04Rik_sg1	2310061I04Rik	37.31/0/0	0/0/0	0.62055	0	-0.69648
2310061I04Rik_sg3	2310061I04Rik	0/0/0	0/0/0	0.10499	0	-0.14403
2410002F23Rik_sg1	2410002F23Rik	255.28/102.79/229.44	381.75/278.71/201.93	181.93	278	0.60902
2410002F23Rik_sg4	2410002F23Rik	40.255/0/20.547	0/57.142/0	4.2677	0.73031	-1.6061
2410002F23Rik_sg2	2410002F23Rik	0/0/0	0/0/0	0.10499	0	-0.14403
2410002F23Rik_sg3	2410002F23Rik	149.24/373.08/514.53	240.32/559.76/235.29	306	316.33	0.047757
2410004B18Rik_sg3	2410004B18Rik	102.11/72.332/54.792	0/104.96/42.142	73.971	7.5276	-3.1361
2410004B18Rik_sg2	2410004B18Rik	189.5/105.83/154.1	39.095/51.311/26.339	145.66	37.528	-1.9285
2410004B18Rik_sg4	2410004B18Rik	0/0/0	0/0/0	0.10499	0	-0.14403
2410004B18Rik_sg1	2410004B18Rik	588.12/1052.2/636.96	1064.8/573.75/770.84	733.22	778.01	0.085434
2510039O18Rik_sg3	2510039O18Rik	23.564/0/12.842	44.844/43.148/64.969	3.0287	50.096	3.6648
2510039O18Rik_sg1	2510039O18Rik	303.39/297.7/313.34	518.59/978.41/783.14	304.74	735.18	1.2677
2510039O18Rik_sg2	2510039O18Rik	382.92/249.74/338.17	651.97/377.84/378.4	318.6	453.42	0.50776
2510039O18Rik_sg4	2510039O18Rik	163.97/163.7/95.886	167.88/114.28/158.91	137.04	145	0.08088
2610002M06Rik_sg3	2610002M06Rik	438.88/810.88/601	1046.4/1041.4/1253.7	598.04	1109.6	0.89062
2610002M06Rik_sg1	2610002M06Rik	22.582/0/0	0/0/0	0.50986	0	-0.59441
2610002M06Rik_sg2	2610002M06Rik	144.33/43.399/52.224	55.193/40.816/34.24	68.915	42.57	-0.68227
2610002M06Rik_sg4	2610002M06Rik	495.83/622.82/708.87	726.71/436.15/798.94	602.68	632.66	0.069929
2610008E11Rik_sg1	2610008E11Rik	73.638/43.399/76.195	134.53/256.56/92.185	62.449	147.09	1.2228
2610008E11Rik_sg3	2610008E11Rik	3.9274/82.23/76.195	0/0/0	29.256	0	-4.9191
2610008E11Rik_sg4	2610008E11Rik	838.49/1216.7/845.85	1552.3/1517.2/1452.1	952.05	1506.6	0.66167
2610008E11Rik_sg2	2610008E11Rik	0/0/0	0/0/0	0.10499	0	-0.14403
2610301B20Rik_sg1	2610301B20Rik	118.8/55.581/33.389	331.16/200.58/211.59	60.425	241.33	1.9801
2610301B20Rik_sg3	2610301B20Rik	24.546/162.94/121.57	96.588/185.42/230.02	78.678	160.31	1.0176
2610301B20Rik_sg2	2610301B20Rik	22.582/28.171/30.82	2.2997/2.3323/19.315	26.966	4.7392	-2.2848
2610301B20Rik_sg4	2610301B20Rik	119.78/64.718/220.88	114.99/153.93/47.41	119.65	94.337	-0.33971
2610318N02Rik_sg3	2610318N02Rik	0/58.627/20.547	19.548/65.305/84.284	4.8495	47.586	3.0542
2610318N02Rik_sg4	2610318N02Rik	207.17/168.27/90.749	1.1499/148.1/161.54	146.81	30.952	-2.2097
2610318N02Rik_sg1	2610318N02Rik	0/0/15.41	0/0/68.48	0.43729	0.78186	0.31004
2610318N02Rik_sg2	2610318N02Rik	570.45/531.45/411.8	401.3/499.12/384.54	499.79	425.48	-0.23174
2610507B11Rik_sg4	2610507B11Rik	8.8366/69.286/29.108	0/0/0	26.161	0	-4.7635
2610507B11Rik_sg1	2610507B11Rik	0/22.08/0	0/0/2.6339	0.50533	0.20125	-0.32554
2610507B11Rik_sg3	2610507B11Rik	0/0/0	0/0/0	0.10499	0	-0.14403
2610507B11Rik_sg2	2610507B11Rik	0/0/0	0/0/0	0.10499	0	-0.14403
2610524H06Rik_sg4	2610524H06Rik	154.15/16.751/127.56	41.395/0/60.579	69.131	6.2146	-3.2811
2610524H06Rik_sg2	2610524H06Rik	74.62/19.796/0	78.19/55.976/0	5.1975	7.5003	0.45583
2610524H06Rik_sg3	2610524H06Rik	208.15/89.082/196.05	142.58/58.308/177.35	153.77	113.83	-0.43062
2610524H06Rik_sg1	2610524H06Rik	0/0/0	0/0/0	0.10499	0	-0.14403
2700049A03Rik_sg3	2700049A03Rik	146.29/95.174/123.28	0/156.27/182.61	119.73	14.09	-3.0002
2700049A03Rik_sg1	2700049A03Rik	293.57/190.35/103.59	108.09/97.958/61.457	179.56	86.658	-1.0425
2700049A03Rik_sg2	2700049A03Rik	0/0/17.122	0/0/60.579	0.45637	0.7466	0.26217
2700049A03Rik_sg4	2700049A03Rik	303.39/228.42/62.497	173.63/156.27/181.74	163.03	170.21	0.061768
2700062C07Rik_sg1	2700062C07Rik	0/0/0	39.095/0/0	0.10499	0.63183	0.56246
2700062C07Rik_sg4	2700062C07Rik	16.691/0/0	89.689/0/0	0.45169	0.86473	0.36124
2700062C07Rik_sg3	2700062C07Rik	0/0/0	0/0/0	0.10499	0	-0.14403
2700062C07Rik_sg2	2700062C07Rik	0/0/0	0/0/0	0.10499	0	-0.14403
2700081O15Rik_sg4	2700081O15Rik	125.68/143.14/267.11	194.33/95.626/40.386	168.75	90.897	-0.88533
2700081O15Rik_sg1	2700081O15Rik	591.07/311.41/419.5	671.52/330.03/610.18	425.83	513.28	0.26891
2700081O15Rik_sg3	2700081O15Rik	507.61/462.92/248.28	217.32/483.96/277.43	387.85	307.87	-0.33222
2700081O15Rik_sg2	2700081O15Rik	268.04/85.275/284.23	362.21/85.13/146.62	186.61	165.37	-0.17337
2700097O09Rik_sg1	2700097O09Rik	261.17/280.19/208.89	137.98/103.79/308.16	248.18	164.04	-0.59439
2700097O09Rik_sg3	2700097O09Rik	740.31/759.87/444.33	597.93/527.11/406.49	629.92	504.12	-0.32083
2700097O09Rik_sg4	2700097O09Rik	0/0/0	0/0/0	0.10499	0	-0.14403
2700097O09Rik_sg2	2700097O09Rik	0/0/0	0/0/0	0.10499	0	-0.14403
2810004N23Rik_sg1	2810004N23Rik	10.8/33.501/57.36	32.196/0/103.6	27.509	6.8445	-1.8617
2810004N23Rik_sg4	2810004N23Rik	0/0/0	0/0/0	0.10499	0	-0.14403
2810004N23Rik_sg3	2810004N23Rik	0/0/0	0/0/0	0.10499	0	-0.14403
2810004N23Rik_sg2	2810004N23Rik	20.619/0/0	0/0/27.217	0.49173	0.54885	0.054212
2810006K23Rik_sg1	2810006K23Rik	67.747/0/86.468	0/0/0	8.2746	0	-3.2133
2810006K23Rik_sg3	2810006K23Rik	283.75/431.71/333.89	344.96/742.85/668.12	344.54	555.28	0.68694
2810006K23Rik_sg4	2810006K23Rik	50.074/14.466/25.684	27.597/0/78.138	26.511	5.9064	-1.994
2810006K23Rik_sg2	2810006K23Rik	0/0/0	0/0/0	0.10499	0	-0.14403
2810021J22Rik_sg1	2810021J22Rik	188.51/118.02/181.5	224.22/272.88/301.14	159.24	264.12	0.72642
2810021J22Rik_sg4	2810021J22Rik	194.4/109.64/256.84	163.28/212.24/51.799	176.25	121.56	-0.53234
2810021J22Rik_sg2	2810021J22Rik	606.78/583.98/618.12	404.75/537.6/445.12	602.79	459.24	-0.39165
2810021J22Rik_sg3	2810021J22Rik	0/17.512/0	0/51.311/0	0.46053	0.7011	0.21997
2900026A02Rik_sg3	2900026A02Rik	1008.3/1694.1/1373.2	2202/2362.7/1710.3	1328.7	2072.2	0.64073
2900026A02Rik_sg2	2900026A02Rik	94.257/19.035/207.18	160.98/107.29/58.823	71.964	100.54	0.47676
2900026A02Rik_sg1	2900026A02Rik	540.99/561.14/472.58	891.14/391.83/797.18	523.5	652.94	0.31822
2900026A02Rik_sg4	2900026A02Rik	0/0/0	0/0/0	0.10499	0	-0.14403
3110001I22Rik_sg4	3110001I22Rik	184.59/534.49/711.44	592.18/1121.9/784.01	412.52	804.59	0.96207
3110001I22Rik_sg3	3110001I22Rik	107.02/144.66/19.691	355.31/64.139/97.453	67.353	130.49	0.94392
3110001I22Rik_sg1	3110001I22Rik	40.255/22.842/22.259	95.438/0/20.193	27.358	5.6877	-2.0841
3110001I22Rik_sg2	3110001I22Rik	22.582/0/0	0/0/34.24	0.50986	0.60027	0.083905
3110009E18Rik_sg1	3110009E18Rik	59.892/32.74/70.202	0/33.819/16.681	51.639	3.7467	-3.4711
3110009E18Rik_sg2	3110009E18Rik	123.71/19.796/62.497	48.294/48.979/0	53.524	6.0929	-2.9424
3110009E18Rik_sg4	3110009E18Rik	0/0/23.971	1.1499/1.1662/0	0.52206	0.4409	-0.079057
3110009E18Rik_sg3	3110009E18Rik	92.293/177.4/138.69	351.86/148.1/41.264	131.44	129.12	-0.025559
3110040N11Rik_sg2	3110040N11Rik	154.15/91.367/77.907	100.04/0/92.185	103.15	9.6404	-3.291
3110040N11Rik_sg3	3110040N11Rik	15.709/84.514/125.85	41.395/62.973/0	55.131	6.2966	-2.9435
3110040N11Rik_sg4	3110040N11Rik	313.21/157.61/288.51	56.343/75.801/158.91	242.4	87.889	-1.4533
3110040N11Rik_sg1	3110040N11Rik	89.347/70.048/99.31	91.989/181.92/61.457	85.342	100.95	0.23973
3110082I17Rik_sg2	3110082I17Rik	0/0/0	62.092/0/0	0.10499	0.75358	0.66627
3110082I17Rik_sg1	3110082I17Rik	20.619/114.21/19.691	167.88/54.81/62.335	35.955	83.098	1.1863
3110082I17Rik_sg3	3110082I17Rik	50.074/21.319/3.4245	0/0/0	15.488	0	-4.0433
3110082I17Rik_sg4	3110082I17Rik	0/0/0	0/0/0	0.10499	0	-0.14403
3300002I08Rik_sg4	3300002I08Rik	61.856/162.18/162.66	0/61.807/88.673	117.74	8.0911	-3.7072
3300002I08Rik_sg3	3300002I08Rik	362.3/382.98/267.97	853.2/502.62/235.29	333.77	465.56	0.47892
3300002I08Rik_sg2	3300002I08Rik	0/0/0	0/0/0	0.10499	0	-0.14403
3300002I08Rik_sg1	3300002I08Rik	121.75/36.547/44.518	87.389/61.807/53.555	58.306	66.137	0.17894
3425401B19Rik_sg3	3425401B19Rik	48.11/104.31/185.78	330.01/365.01/233.54	97.707	304.13	1.6282
3425401B19Rik_sg2	3425401B19Rik	24.546/55.581/0	0/0/0	5.058	0	-2.5989
3425401B19Rik_sg4	3425401B19Rik	238.59/319.78/374.13	87.389/298.54/101.84	305.62	138.52	-1.136
3425401B19Rik_sg1	3425401B19Rik	343.64/149.23/233.72	255.27/162.1/171.2	228.86	192.06	-0.25172
4430402I18Rik_sg4	4430402I18Rik	303.39/721.03/818.45	1349.9/1082.2/943.8	563.63	1113	0.9804
4430402I18Rik_sg3	4430402I18Rik	291.61/359.38/142.12	49.444/116.62/15.803	246.04	45.037	-2.4239
4430402I18Rik_sg1	4430402I18Rik	93.275/31.217/41.094	0/50.145/44.776	49.287	5.9865	-2.8475
4430402I18Rik_sg2	4430402I18Rik	32.401/90.605/71.058	106.94/27.988/24.583	59.318	41.923	-0.49085
4833420G17Rik_sg4	4833420G17Rik	680.41/818.49/765.37	252.97/202.91/285.34	752.58	244.67	-1.617
4833420G17Rik_sg2	4833420G17Rik	586.16/501.75/575.31	250.67/284.54/448.63	553.1	317.48	-0.79894
4833420G17Rik_sg1	4833420G17Rik	563.58/280.95/513.67	420.85/857.13/550.48	433.27	583.41	0.42838
4833420G17Rik_sg3	4833420G17Rik	167.89/294.66/194.34	83.94/228.57/180.86	212.64	151.4	-0.48728
4833439L19Rik_sg1	4833439L19Rik	174.77/198.72/155.81	100.04/152.77/170.32	175.57	137.56	-0.34967
4833439L19Rik_sg3	4833439L19Rik	985.77/1204.5/1008.5	1297/1237.3/1096.6	1061.9	1207.3	0.18497
4833439L19Rik_sg4	4833439L19Rik	190.48/172.07/229.44	330.01/151.6/118.52	195.92	181.01	-0.1136
4833439L19Rik_sg2	4833439L19Rik	250.37/108.12/168.66	205.82/115.45/157.15	165.9	155.15	-0.09605
4921507P07Rik_sg3	4921507P07Rik	0/85.275/0	91.989/85.13/100.09	0.84866	92.2	5.6558
4921507P07Rik_sg1	4921507P07Rik	105.06/366.23/268.82	228.82/734.69/288.85	217.89	364.84	0.74098
4921507P07Rik_sg2	4921507P07Rik	432.01/220.8/154.96	212.72/187.75/172.96	245.43	190.45	-0.36418
4921507P07Rik_sg4	4921507P07Rik	0/0/0	0/0/0	0.10499	0	-0.14403
4921517D22Rik_sg1	4921517D22Rik	100.15/77.662/52.224	0/43.148/23.705	74.062	4.5868	-3.748
4921517D22Rik_sg2	4921517D22Rik	31.419/73.855/89.037	33.346/0/50.921	59.129	5.4467	-3.2214
4921517D22Rik_sg4	4921517D22Rik	36.328/0/0	0/0/0	0.61419	0	-0.69081
4921517D22Rik_sg3	4921517D22Rik	0/0/0	0/0/0	0.10499	0	-0.14403
4921524J17Rik_sg4	4921524J17Rik	0/0/0	0/0/0	0.10499	0	-0.14403
4921524J17Rik_sg1	4921524J17Rik	24.546/73.855/160.1	111.54/40.816/31.606	66.242	52.415	-0.33212
4921524J17Rik_sg3	4921524J17Rik	82.475/63.195/85.612	104.64/48.979/94.819	76.416	78.626	0.040599
4921524J17Rik_sg2	4921524J17Rik	0/0/4.2806	0/0/4.3898	0.25252	0.25542	0.0033411
4921536K21Rik_sg2	4921536K21Rik	40.255/73.855/21.403	55.193/51.311/0	39.937	6.4752	-2.4532
4921536K21Rik_sg1	4921536K21Rik	297.5/251.26/208.89	103.49/122.45/143.98	249.95	122.2	-1.0264
4921536K21Rik_sg3	4921536K21Rik	1038.8/990.57/846.71	1122.3/1019.2/1062.3	955.1	1067.1	0.15983
4921536K21Rik_sg4	4921536K21Rik	489.94/719.51/810.75	347.26/834.98/1002.6	658.7	662.46	0.0082006
4930402H24Rik_sg2	4930402H24Rik	18.655/54.059/37.669	484.09/244.9/136.08	33.627	252.69	2.8731
4930402H24Rik_sg1	4930402H24Rik	0/20.557/42.806	9.1989/0/0	4.3586	0.35305	-1.9856
4930402H24Rik_sg4	4930402H24Rik	278.84/229.18/250.84	434.65/171.43/115.89	252.14	205.17	-0.2961
4930402H24Rik_sg3	4930402H24Rik	103.09/162.18/202.9	422/60.641/71.114	150.26	122.12	-0.29693
4930404N11Rik_sg3	4930404N11Rik	743.25/1843.3/1464.8	1039.5/2674/2257.2	1261.4	1844.4	0.54779
4930404N11Rik_sg2	4930404N11Rik	0/29.694/27.396	36.795/0/0	4.2431	0.61723	-1.6969
4930404N11Rik_sg1	4930404N11Rik	0/0/0	0/0/0	0.10499	0	-0.14403
4930404N11Rik_sg4	4930404N11Rik	53.019/0/0	0/39.65/0	0.70987	0.63527	-0.064365
4930430F08Rik_sg2	4930430F08Rik	1909.7/1200.7/1283.3	730.16/930.6/662.86	1433	766.54	-0.90173
4930430F08Rik_sg3	4930430F08Rik	202.26/115.73/108.73	180.53/86.296/18.437	136.54	66.036	-1.0368
4930430F08Rik_sg1	4930430F08Rik	24.546/15.989/0	0/50.145/41.264	3.31	5.8234	0.66279
4930430F08Rik_sg4	4930430F08Rik	595.98/623.58/527.37	627.82/346.35/506.58	580.87	479.37	-0.27655
4930432K21Rik_sg2	4930432K21Rik	105.06/156.08/197.76	725.56/391.83/267.78	148.02	423.83	1.5114
4930432K21Rik_sg1	4930432K21Rik	0/0/0	0/39.65/0	0.10499	0.63527	0.56549
4930432K21Rik_sg3	4930432K21Rik	93.275/30.456/43.662	159.83/55.976/27.217	49.881	62.472	0.31898
4930432K21Rik_sg4	4930432K21Rik	619.54/575.61/721.71	424.3/527.11/770.84	636.09	556.56	-0.19237
4930453N24Rik_sg3	4930453N24Rik	21.6/24.364/22.259	45.994/0/44.776	22.711	5.8141	-1.799
4930453N24Rik_sg4	4930453N24Rik	293.57/241.36/218.31	73.591/173.76/107.11	249.16	111.06	-1.1586
4930453N24Rik_sg2	4930453N24Rik	0/25.887/0	0/0/0	0.53815	0	-0.62119
4930453N24Rik_sg1	4930453N24Rik	97.202/56.343/108.73	41.395/73.469/109.74	84.134	69.374	-0.2747
4930503L19Rik_sg4	4930503L19Rik	0/74.616/53.08	216.17/101.46/107.99	7.2517	133.3	4.0247
4930503L19Rik_sg2	4930503L19Rik	22.582/54.82/95.886	275.97/255.39/115.01	49.165	200.89	2.0088
4930503L19Rik_sg1	4930503L19Rik	104.08/170.55/197.76	356.46/387.17/267.78	151.98	333.09	1.1269
4930503L19Rik_sg3	4930503L19Rik	61.856/227.66/203.76	351.86/177.26/223.88	142.12	240.81	0.75663
4930550C14Rik_sg3	4930550C14Rik	525.28/934.98/596.72	1638.5/1369.1/1067.6	664.24	1337.9	1.0091
4930550C14Rik_sg1	4930550C14Rik	981.84/2349.6/2069.3	3194.3/4334.6/2189.6	1683.8	3118.2	0.8886
4930550C14Rik_sg2	4930550C14Rik	103.09/86.037/146.4	309.31/0/48.288	109.1	11.34	-3.1574
4930550C14Rik_sg4	4930550C14Rik	216.99/292.37/322.76	132.23/199.41/71.992	273.58	123.83	-1.1373
4930579G24Rik_sg4	4930579G24Rik	153.17/27.41/9.4174	55.193/110.79/172.96	34.136	101.9	1.5501
4930579G24Rik_sg2	4930579G24Rik	0/15.989/29.964	143.73/50.145/0	3.5436	8.874	1.1198
4930579G24Rik_sg3	4930579G24Rik	843.4/1066.7/1191.7	1410.9/1112.5/1839.3	1023.5	1423.9	0.47597
4930579G24Rik_sg1	4930579G24Rik	216.99/76.139/296.22	89.689/295.04/158.03	169.8	161.12	-0.075217
4931406C07Rik_sg4	4931406C07Rik	36.328/9.1367/52.224	133.38/193.58/96.575	25.915	135.61	2.3436
4931406C07Rik_sg2	4931406C07Rik	87.384/161.41/128.42	94.288/0/17.559	121.9	5.4034	-4.2625
4931406C07Rik_sg1	4931406C07Rik	643.11/371.56/499.98	226.52/149.27/138.72	492.52	167.4	-1.5512
4931406C07Rik_sg3	4931406C07Rik	0/0/0	0/0/0	0.10499	0	-0.14403
4931414P19Rik_sg4	4931414P19Rik	88.366/119.54/43.662	49.444/57.142/0	77.272	6.4701	-3.3893
4931414P19Rik_sg3	4931414P19Rik	54.983/51.013/60.785	0/47.813/19.315	55.45	4.431	-3.3777
4931414P19Rik_sg2	4931414P19Rik	17.673/0/52.224	113.84/0/59.701	4.4306	8.6995	0.8368
4931414P19Rik_sg1	4931414P19Rik	0/0/0	0/0/0	0.10499	0	-0.14403
4931428F04Rik_sg4	4931428F04Rik	79.529/213.95/94.174	348.41/410.49/271.29	117.03	338.54	1.5245
4931428F04Rik_sg3	4931428F04Rik	99.166/118.02/177.22	104.64/523.61/380.15	127.53	275.17	1.1034
4931428F04Rik_sg2	4931428F04Rik	159.06/0/61.641	0/0/24.583	9.8418	0.52728	-2.8276
4931428F04Rik_sg1	4931428F04Rik	67.747/14.466/13.698	45.994/54.81/32.484	23.791	43.428	0.84166
4932438A13Rik_sg4	4932438A13Rik	353.46/683.73/598.43	904.94/767.34/619.84	524.91	755.03	0.52362
4932438A13Rik_sg2	4932438A13Rik	390.77/336.53/408.37	481.79/487.46/669	377.28	539.6	0.5151
4932438A13Rik_sg3	4932438A13Rik	48.11/78.423/36.813	104.64/30.32/136.08	51.793	75.606	0.53712
4932438A13Rik_sg1	4932438A13Rik	69.711/63.195/66.778	6.8992/151.6/93.941	66.508	46.293	-0.51343
4933427D14Rik_sg2	4933427D14Rik	26.51/0/0	0/0/0	0.5432	0	-0.62593
4933427D14Rik_sg1	4933427D14Rik	599.9/247.45/350.15	333.46/148.1/365.23	373.21	262.26	-0.50733
4933427D14Rik_sg4	4933427D14Rik	20.619/0/23.971	52.894/0/6.1457	3.5809	3.1107	-0.15625
4933427D14Rik_sg3	4933427D14Rik	162.99/245.93/124.99	165.58/116.62/204.56	171.12	158.08	-0.11365
4933430I17Rik_sg3	4933430I17Rik	212.08/156.85/141.26	518.59/612.24/287.09	167.49	450.05	1.4206
4933430I17Rik_sg2	4933430I17Rik	0/0/0	0/0/0	0.10499	0	-0.14403
4933430I17Rik_sg4	4933430I17Rik	296.52/325.87/232.87	508.24/304.37/207.2	282.32	317.66	0.1696
4933430I17Rik_sg1	4933430I17Rik	61.856/129.44/185.78	220.77/50.145/114.13	114.16	108.13	-0.077625
4933434E20Rik_sg1	4933434E20Rik	163.97/60.911/161.81	358.76/290.38/95.697	117.36	215.24	0.86943
4933434E20Rik_sg2	4933434E20Rik	113.89/121.82/31.677	41.395/92.127/38.63	76.053	52.822	-0.51767
4933434E20Rik_sg3	4933434E20Rik	82.475/114.97/105.3	48.294/76.967/122.04	99.951	76.843	-0.37502
4933434E20Rik_sg4	4933434E20Rik	0/0/0	0/0/0	0.10499	0	-0.14403
5430427O19Rik_sg3	5430427O19Rik	15.709/0/0	0/47.813/26.339	0.44072	4.9222	2.0394
5430427O19Rik_sg4	5430427O19Rik	145.31/136.29/156.67	363.36/500.29/297.63	145.85	378.22	1.3687
5430427O19Rik_sg2	5430427O19Rik	0/0/0	55.193/0/0	0.10499	0.72077	0.63902
5430427O19Rik_sg1	5430427O19Rik	360.34/232.22/314.2	309.31/181.92/59.701	297.35	149.8	-0.98443
5730409E04Rik_sg1	5730409E04Rik	159.06/114.21/67.634	192.03/409.32/163.3	107.11	234.15	1.121
5730409E04Rik_sg2	5730409E04Rik	0/42.638/21.403	0/0/0	4.4127	0	-2.4364
5730409E04Rik_sg4	5730409E04Rik	256.26/568.76/420.36	748.56/480.46/428.44	394.23	536.12	0.44255
5730409E04Rik_sg3	5730409E04Rik	0/0/0	0/0/0	0.10499	0	-0.14403
5730455P16Rik_sg2	5730455P16Rik	26.51/29.694/20.547	0/0/53.555	25.291	0.71259	-3.9403
5730455P16Rik_sg1	5730455P16Rik	313.21/408.87/220.02	365.66/654.22/455.66	304.3	477.69	0.64888
5730455P16Rik_sg3	5730455P16Rik	619.54/1041.6/1170.3	500.19/2141.1/1291.5	910.66	1114.2	0.29072
5730455P16Rik_sg4	5730455P16Rik	1188/1187/1518.8	1527/1252.5/945.56	1289	1218.3	-0.08129
6030458C11Rik_sg1	6030458C11Rik	152.19/260.39/372.41	1454.6/474.63/519.75	245.3	710.62	1.5307
6030458C11Rik_sg2	6030458C11Rik	255.28/290.09/402.38	1120/639.06/635.64	310.02	769.11	1.308
6030458C11Rik_sg4	6030458C11Rik	142.37/101.26/101.02	43.695/0/67.603	113.35	6.5682	-3.9174
6030458C11Rik_sg3	6030458C11Rik	59.892/0/0	0/0/0	0.7434	0	-0.8019
6430548M08Rik_sg1	6430548M08Rik	0/133.24/43.662	56.343/55.976/174.71	8.2565	81.996	3.1645
6430548M08Rik_sg3	6430548M08Rik	500.74/441.61/672.91	93.139/368.51/164.18	529.91	177.97	-1.5688
6430548M08Rik_sg4	6430548M08Rik	18.655/58.627/0	0/0/50.921	4.6935	0.69907	-1.7446
6430548M08Rik_sg2	6430548M08Rik	24.546/47.206/0	0/1.1662/31.606	4.7853	1.4893	-1.2166
6430550D23Rik_sg2	6430550D23Rik	0/58.627/17.979	0/0/24.583	4.6352	0.52728	-1.8835
6430550D23Rik_sg4	6430550D23Rik	132.55/43.399/137.84	51.744/25.656/73.748	92.573	46.099	-0.99038
6430550D23Rik_sg3	6430550D23Rik	76.584/28.933/0	86.239/54.81/0	5.9608	7.6975	0.32134
6430550D23Rik_sg1	6430550D23Rik	0/0/0	0/0/0	0.10499	0	-0.14403
6430571L13Rik_sg1	6430571L13Rik	178.69/431.71/533.36	601.38/678.71/710.27	345.24	661.84	0.93687
6430571L13Rik_sg3	6430571L13Rik	0/0/0	0/0/0	0.10499	0	-0.14403
6430571L13Rik_sg2	6430571L13Rik	0/0/0	0/0/0	0.10499	0	-0.14403
6430571L13Rik_sg4	6430571L13Rik	91.311/226.13/92.461	108.09/134.11/153.64	124.06	130.59	0.073412
8030462N17Rik_sg4	8030462N17Rik	121.75/59.388/88.181	233.42/0/26.339	86.073	8.4151	-3.2092
8030462N17Rik_sg1	8030462N17Rik	148.26/280.19/298.79	57.493/34.985/147.5	231.54	66.712	-1.78
8030462N17Rik_sg3	8030462N17Rik	602.85/744.64/317.62	189.73/834.98/720.8	522.43	485.17	-0.10652
8030462N17Rik_sg2	8030462N17Rik	690.23/1592.1/1369.8	827.9/1065.9/1612.8	1146.1	1124.8	-0.02694
9030624G23Rik_sg4	9030624G23Rik	0/0/0	0/0/44.776	0.10499	0.6656	0.59201
9030624G23Rik_sg3	9030624G23Rik	0/0/0	0/0/0	0.10499	0	-0.14403
9030624G23Rik_sg2	9030624G23Rik	0/0/0	0/0/0	0.10499	0	-0.14403
9030624G23Rik_sg1	9030624G23Rik	0/0/0	0/0/0	0.10499	0	-0.14403
9130008F23Rik_sg2	9130008F23Rik	485.03/86.798/317.62	0/206.41/76.382	237.39	11.546	-4.248
9130008F23Rik_sg3	9130008F23Rik	92.293/52.536/57.36	241.47/99.124/0	65.278	13.283	-2.2142
9130008F23Rik_sg4	9130008F23Rik	21.6/32.74/0	0/0/0	4.0459	0	-2.3351
9130008F23Rik_sg1	9130008F23Rik	243.5/123.34/174.65	79.34/173.76/95.697	173.75	109.68	-0.65891
9130019O22Rik_sg4	9130019O22Rik	171.82/121.82/105.3	0/0/28.973	130.14	0.56246	-6.3912
9130019O22Rik_sg3	9130019O22Rik	846.35/1208.3/898.07	2042.1/1539.3/1713.8	972.03	1753	0.85012
9130019O22Rik_sg2	9130019O22Rik	0/0/0	0/0/0	0.10499	0	-0.14403
9130019O22Rik_sg1	9130019O22Rik	0/0/0	0/0/0	0.10499	0	-0.14403
9130023H24Rik_sg3	9130023H24Rik	23.564/0/0	114.99/89.795/0.87795	0.51853	21.528	3.891
9130023H24Rik_sg2	9130023H24Rik	108.98/130.96/40.238	155.23/193.58/115.01	83.136	151.19	0.85512
9130023H24Rik_sg4	9130023H24Rik	22.582/123.34/172.08	49.444/152.77/251.97	78.312	123.95	0.65579
9130023H24Rik_sg1	9130023H24Rik	71.674/54.059/84.756	55.193/93.293/35.996	68.994	57.024	-0.27059
9130401M01Rik_sg2	9130401M01Rik	60.874/86.037/53.08	54.043/0/0	65.267	0.71505	-5.272
9130401M01Rik_sg1	9130401M01Rik	0/12.944/0	0/0/0	0.40715	0	-0.49277
9130401M01Rik_sg3	9130401M01Rik	394.7/108.12/177.22	141.43/171.43/126.43	196.3	145.26	-0.43182
9130401M01Rik_sg4	9130401M01Rik	139.42/69.286/154.1	106.94/226.24/87.795	114.19	128.55	0.16954
9430015G10Rik_sg1	9430015G10Rik	59.892/35.024/17.122	511.69/137.61/363.47	33.008	294.71	3.1203
9430015G10Rik_sg3	9430015G10Rik	66.765/49.49/35.101	0/258.89/45.654	48.771	10.482	-2.1159
9430015G10Rik_sg2	9430015G10Rik	115.86/19.796/18.835	170.18/0/111.5	35.119	12.286	-1.4428
9430015G10Rik_sg4	9430015G10Rik	211.1/309.89/129.27	449.59/197.08/216.85	203.74	267.85	0.39299
9430038I01Rik_sg3	9430038I01Rik	190.48/148.47/137.84	1090.1/492.12/340.65	157.38	567.48	1.8437
9430038I01Rik_sg2	9430038I01Rik	7.8547/0/34.245	109.24/0/96.575	2.9118	10.087	1.5029
9430038I01Rik_sg1	9430038I01Rik	301.42/153.8/385.26	412.8/143.44/97.453	261.4	179.38	-0.54073
9430038I01Rik_sg4	9430038I01Rik	0/0/0	0/0/0	0.10499	0	-0.14403
9530068E07Rik_sg4	9530068E07Rik	190.48/236.79/209.75	357.61/233.23/469.71	211.5	339.64	0.68078
9530068E07Rik_sg1	9530068E07Rik	10.8/35.024/15.41	0/46.647/50.921	18.009	6.1016	-1.4204
9530068E07Rik_sg3	9530068E07Rik	231.71/433.99/286.8	119.59/188.92/244.07	306.67	176.67	-0.79218
9530068E07Rik_sg2	9530068E07Rik	0/0/30.82	0/0/0	0.57621	0	-0.65646
9530077C05Rik_sg1	9530077C05Rik	149.24/108.12/87.325	0/0/93.063	112.11	0.87667	-5.9134
9530077C05Rik_sg4	9530077C05Rik	83.456/122.58/77.907	0/160.93/122.04	92.718	12.429	-2.803
9530077C05Rik_sg3	9530077C05Rik	0/0/0	0/0/0	0.10499	0	-0.14403
9530077C05Rik_sg2	9530077C05Rik	148.26/114.97/77.051	223.07/59.475/107.11	109.52	112.44	0.037704
9930012K11Rik_sg2	9930012K11Rik	85.42/105.83/137.84	580.68/158.6/302.89	107.61	303.29	1.4863
9930012K11Rik_sg3	9930012K11Rik	200.3/47.967/39.382	139.13/332.36/72.87	72.351	149.94	1.0411
9930012K11Rik_sg1	9930012K11Rik	334.81/590.84/732.84	1246.4/580.75/1318.7	525.33	984.63	0.90509
9930012K11Rik_sg4	9930012K11Rik	324.01/60.911/203.76	302.41/106.12/59.701	159.05	124.22	-0.35402
9930111J21Rik1_sg3	9930111J21Rik1	346.59/526.12/453.75	148.33/174.93/152.76	435.75	158.26	-1.4554
9930111J21Rik1_sg2	9930111J21Rik1	17.673/44.161/17.979	87.389/61.807/0	24.128	8.0514	-1.4731
9930111J21Rik1_sg1	9930111J21Rik1	0/73.093/0	0/0/0	0.80121	0	-0.84896
9930111J21Rik1_sg4	9930111J21Rik1	0/0/0	0/0/0	0.10499	0	-0.14403
A130010J15Rik_sg2	A130010J15Rik	775.65/970.77/782.5	1395.9/1519.5/738.36	838.34	1161.3	0.46966
A130010J15Rik_sg1	A130010J15Rik	135.49/322.83/152.39	155.23/152.77/75.504	188.21	121.44	-0.62792
A130010J15Rik_sg4	A130010J15Rik	107.02/102.79/57.36	183.98/57.142/42.142	85.775	76.252	-0.16771
A130010J15Rik_sg3	A130010J15Rik	224.84/135.53/291.08	278.27/187.75/123.79	207.01	186.32	-0.15112
A430005L14Rik_sg1	A430005L14Rik	49.092/58.627/49.655	116.14/223.9/97.453	52.283	136.34	1.366
A430005L14Rik_sg2	A430005L14Rik	0/0/0	47.144/0/0	0.10499	0.67884	0.60343
A430005L14Rik_sg3	A430005L14Rik	190.48/324.35/347.59	364.51/647.22/389.81	277.96	451.38	0.69748
A430005L14Rik_sg4	A430005L14Rik	15.709/15.989/129.27	0/164.43/126.43	31.945	12.669	-1.2692
A430033K04Rik_sg2	A430033K04Rik	317.13/223.09/100.17	97.738/0/234.41	192.09	13.089	-3.7766
A430033K04Rik_sg3	A430033K04Rik	407.46/445.41/327.9	167.88/159.76/310.8	390.42	202.77	-0.9418
A430033K04Rik_sg4	A430033K04Rik	600.89/383.74/560.76	835.95/562.09/438.98	505.67	590.85	0.22418
A430033K04Rik_sg1	A430033K04Rik	1440.4/1605.8/1768.8	981.98/2281/1592.6	1599.3	1528	-0.065814
A530032D15Rik_sg4	A530032D15Rik	543.94/202.53/388.68	98.888/82.798/261.63	349.85	128.92	-1.4332
A530032D15Rik_sg3	A530032D15Rik	262.15/379.93/433.2	266.77/823.31/755.92	350.74	549.63	0.64657
A530032D15Rik_sg2	A530032D15Rik	0/32.74/21.403	63.242/0/58.823	4.0333	7.0999	0.68639
A530032D15Rik_sg1	A530032D15Rik	0/0/0	0/0/0	0.10499	0	-0.14403
A630001G21Rik_sg1	A630001G21Rik	186.55/583.98/321.9	381.75/637.89/412.64	327.33	464.91	0.5049
A630001G21Rik_sg4	A630001G21Rik	49.092/0/78.763	86.239/0/139.59	7.1933	10.545	0.49471
A630001G21Rik_sg2	A630001G21Rik	203.24/105.07/83.044	167.88/67.638/214.22	121.05	134.5	0.15086
A630001G21Rik_sg3	A630001G21Rik	172.8/227.66/138.69	198.93/215.74/110.62	176.05	168.07	-0.066489
AA467197_sg2	AA467197	46.146/113.45/15.41	58.643/123.61/73.748	43.247	81.165	0.89295
AA467197_sg1	AA467197	142.37/63.195/36.813	103.49/0/332.74	69.204	15.007	-2.1328
AA467197_sg4	AA467197	125.68/151.52/172.94	95.438/54.81/99.209	148.78	80.365	-0.88034
AA467197_sg3	AA467197	156.11/162.18/108.73	223.07/128.28/83.406	140.15	133.65	-0.068051
AA986860_sg2	AA986860	2.9455/0/23.971	0/52.478/63.213	1.8426	6.8305	1.4619
AA986860_sg1	AA986860	185.57/178.93/129.27	0/237.9/287.97	162.52	18.897	-3.0388
AA986860_sg3	AA986860	584.19/666.21/676.34	278.27/338.19/192.27	640.88	262.53	-1.2843
AA986860_sg4	AA986860	464.41/268.01/197.76	137.98/139.94/221.24	290.9	162.26	-0.83827
Aaas_sg3	Aaas	165.93/78.423/177.22	231.12/230.9/301.14	132.12	252.36	0.92838
Aaas_sg1	Aaas	111.93/38.831/34.245	45.994/0/0	53.008	0.67247	-5.0131
Aaas_sg4	Aaas	162/181.97/194.34	310.46/171.43/641.79	178.94	324.47	0.85505
Aaas_sg2	Aaas	761.91/899.96/942.59	1184.4/1135.8/1181.7	864.6	1167.1	0.43238
Aadac_sg2	Aadac	163.97/79.184/118.15	52.894/0/69.358	115.33	7.0666	-3.8502
Aadac_sg4	Aadac	83.456/52.536/21.403	0/62.973/0	45.46	0.75759	-4.7243
Aadac_sg1	Aadac	179.68/472.06/296.22	676.12/469.97/126.43	292.9	342.52	0.22507
Aadac_sg3	Aadac	220.91/140.1/100.17	154.08/132.94/158.03	145.82	147.93	0.020618
Aagab_sg3	Aagab	97.202/17.512/61.641	0/0/0	47.197	0	-5.5909
Aagab_sg2	Aagab	53.019/0/17.979	0/43.148/4.3898	4.4794	2.5878	-0.61091
Aagab_sg4	Aagab	0/0/0	0/0/0	0.10499	0	-0.14403
Aagab_sg1	Aagab	0/0/0	0/0/0	0.10499	0	-0.14403
Aak1_sg2	Aak1	0/0/0	0/48.979/23.705	0.10499	4.7886	2.3892
Aak1_sg4	Aak1	36.328/58.627/95.03	49.444/85.13/72.87	58.721	67.442	0.19666
Aak1_sg1	Aak1	667.65/538.3/739.69	817.55/621.57/447.76	643	610.5	-0.074708
Aak1_sg3	Aak1	227.79/253.54/160.95	201.23/201.75/218.61	210.26	207.04	-0.022177
Aamdc_sg4	Aamdc	205.2/325.11/238.86	79.34/248.39/57.067	251.65	104.01	-1.2666
Aamdc_sg3	Aamdc	471.28/1022.5/1159.2	817.55/1580.2/1230.9	823.59	1167.2	0.50254
Aamdc_sg2	Aamdc	12.764/0/0	0/0/0	0.40481	0	-0.49037
Aamdc_sg1	Aamdc	0/0/0	0/0/0	0.10499	0	-0.14403
Aamp_sg3	Aamp	0/62.434/21.403	148.33/0/29.85	5.0232	7.5321	0.50238
Aamp_sg4	Aamp	0/0/0	0/0/0	0.10499	0	-0.14403
Aamp_sg2	Aamp	0/0/0	0/0/0	0.10499	0	-0.14403
Aamp_sg1	Aamp	0/0/0	0/0/0	0.10499	0	-0.14403
Aar2_sg1	Aar2	324.01/396.68/472.58	1320/862.96/647.05	393.09	903.32	1.1983
Aar2_sg4	Aar2	92.293/98.98/164.38	178.23/179.59/263.39	114.52	203.53	0.8242
Aar2_sg2	Aar2	410.41/769/743.12	1103.9/812.82/1123.8	616.69	1002.8	0.70045
Aar2_sg3	Aar2	544.92/685.25/426.35	549.63/462.97/450.39	541.98	485.74	-0.15775
Aars_sg4	Aars	0/0/0	0/0/0	0.10499	0	-0.14403
Aars_sg3	Aars	0/0/0	0/0/0	0.10499	0	-0.14403
Aars_sg2	Aars	0/0/0	0/0/0	0.10499	0	-0.14403
Aars_sg1	Aars	0/0/0	0/0/0	0.10499	0	-0.14403
Aars2_sg3	Aars2	106.04/93.651/162.66	251.82/328.86/176.47	117.34	244.49	1.0528
Aars2_sg4	Aars2	0/0/0	0/0/23.705	0.10499	0.51976	0.45981
Aars2_sg1	Aars2	90.329/28.933/0.85612	0/39.65/0	13.491	0.63527	-3.1475
Aars2_sg2	Aars2	0/0/0	0/0/0	0.10499	0	-0.14403
Aarsd1_sg4	Aarsd1	946.49/1597.4/1326.1	359.91/1048.4/668.12	1261	631.73	-0.99603
Aarsd1_sg1	Aarsd1	380.95/727.89/492.27	513.99/676.38/473.22	514.89	547.94	0.089584
Aarsd1_sg3	Aarsd1	553.76/476.63/583.88	602.53/454.81/488.14	536.13	511.43	-0.067939
Aarsd1_sg2	Aarsd1	98.184/168.27/174.65	58.643/188.92/254.61	142.37	141.32	-0.010622
Aasdh_sg1	Aasdh	82.475/245.93/169.51	244.92/299.71/381.91	150.94	303.78	1.0043
Aasdh_sg2	Aasdh	33.383/57.866/54.792	0/128.28/113.26	47.306	11.232	-1.9815
Aasdh_sg4	Aasdh	0/0/0	0/0/0	0.10499	0	-0.14403
Aasdh_sg3	Aasdh	20.619/0/0	0/0/28.095	0.49173	0.55573	0.060605
Aasdhppt_sg4	Aasdhppt	20.619/32.74/0	0/0/20.193	3.9824	0.48765	-1.7438
Aasdhppt_sg3	Aasdhppt	0/0/0	0/0/0	0.10499	0	-0.14403
Aasdhppt_sg2	Aasdhppt	0/0/0	0/0/0	0.10499	0	-0.14403
Aasdhppt_sg1	Aasdhppt	0/0/0	0/0/0	0.10499	0	-0.14403
Aass_sg4	Aass	12.764/0/17.979	48.294/0/0	2.7544	0.68511	-1.1557
Aass_sg1	Aass	254.3/260.39/171.22	206.97/62.973/262.51	224.66	150.71	-0.57282
Aass_sg2	Aass	318.12/70.048/217.46	88.539/153.93/177.35	169.24	134.21	-0.33241
Aass_sg3	Aass	0/0/0	0/0/0	0.10499	0	-0.14403
Aatf_sg1	Aatf	72.656/11.421/17.122	80.49/0/60.579	24.249	7.7784	-1.5242
Aatf_sg4	Aatf	0/0/0	0/0/0	0.10499	0	-0.14403
Aatf_sg3	Aatf	0/0/0	0/0/0	0.10499	0	-0.14403
Aatf_sg2	Aatf	0/0/0	0/0/0	0.10499	0	-0.14403
Aatk_sg2	Aatk	0/0/0	0/0/0	0.10499	0	-0.14403
Aatk_sg3	Aatk	0/0/0	0/0/0	0.10499	0	-0.14403
Aatk_sg4	Aatk	0/0/0	0/0/0	0.10499	0	-0.14403
Aatk_sg1	Aatk	201.28/312.17/229.44	159.83/672.88/202.81	243.38	279.42	0.19844
AB124611_sg4	AB124611	42.219/2.2842/110.44	377.15/15.16/73.748	22.242	75.093	1.711
AB124611_sg1	AB124611	75.602/76.9/73.627	0/142.27/62.335	75.364	9.515	-2.8604
AB124611_sg2	AB124611	124.69/338.82/178.07	48.294/64.139/227.39	195.95	88.995	-1.13
AB124611_sg3	AB124611	975.95/1000.5/868.97	1070.5/1097.4/1264.3	946.7	1140.9	0.26898
Abat_sg4	Abat	1201.8/1831.1/1326.1	2165.2/1615.1/2082.5	1429	1938.3	0.43951
Abat_sg3	Abat	0/0/0	0/0/0	0.10499	0	-0.14403
Abat_sg2	Abat	0/0/0	0/0/0	0.10499	0	-0.14403
Abat_sg1	Abat	55.965/0/70.202	126.48/0/28.095	7.232	6.9933	-0.042443
Abca1_sg1	Abca1	45.165/52.536/85.612	174.78/681.04/339.77	58.788	343.27	2.5256
Abca1_sg4	Abca1	1671.1/3396.6/3043.5	2974.7/5081/3972.7	2585.1	3915.9	0.59894
Abca1_sg3	Abca1	134.51/138.57/30.82	151.78/265.89/57.067	83.161	132.08	0.66109
Abca1_sg2	Abca1	97.202/82.991/57.36	78.19/81.632/61.457	77.349	73.204	-0.078424
Abca13_sg4	Abca13	90.329/23.603/98.454	367.95/269.38/223	59.457	280.65	2.2199
Abca13_sg2	Abca13	30.437/0/0	0/0/0	0.5734	0	-0.65389
Abca13_sg3	Abca13	0/0/0	0/0/0	0.10499	0	-0.14403
Abca13_sg1	Abca13	204.22/185.02/187.49	232.27/149.27/263.39	192.06	209.02	0.12151
Abca2_sg3	Abca2	23.564/63.957/135.27	202.38/461.8/86.918	58.882	201.05	1.7545
Abca2_sg4	Abca2	248.41/402.01/400.67	712.91/907.28/928	342.03	843.55	1.2998
Abca2_sg2	Abca2	53.019/0/66.778	97.738/0/0	6.9824	0.89274	-2.0763
Abca2_sg1	Abca2	286.7/277.15/397.24	48.294/406.99/313.43	316.03	183.38	-0.78195
Abca3_sg3	Abca3	41.237/86.037/85.612	0/50.145/81.65	67.227	7.3335	-3.0334
Abca3_sg2	Abca3	21.6/15.228/13.698	0/0/0	16.518	0	-4.1308
Abca3_sg1	Abca3	260.19/286.28/241.43	251.82/661.22/407.37	261.99	407.83	0.63649
Abca3_sg4	Abca3	22.582/0/0	0/0/0	0.50986	0	-0.59441
Abca5_sg1	Abca5	228.77/399.73/402.38	745.11/815.15/394.2	332.61	620.96	0.89865
Abca5_sg2	Abca5	250.37/236.79/258.55	19.548/176.09/203.69	248.41	88.92	-1.4718
Abca5_sg4	Abca5	0/0/74.483	0/0/0	0.80687	0	-0.85349
Abca5_sg3	Abca5	71.674/256.59/118.15	110.39/236.73/226.51	129.53	180.9	0.47872
Abca6_sg2	Abca6	51.056/109.64/262.83	31.046/0/73.748	113.76	6.027	-4.0295
Abca6_sg1	Abca6	164.95/49.49/15.41	31.046/46.647/0	50.158	5.1608	-3.0538
Abca6_sg4	Abca6	620.52/343.39/513.67	387.5/285.71/221.24	478.35	290.42	-0.71797
Abca6_sg3	Abca6	0/20.557/0	0/0/19.315	0.49114	0.47905	-0.011752
Abca7_sg1	Abca7	98.184/57.866/23.115	271.37/295.04/178.22	50.85	242.55	2.2318
Abca7_sg4	Abca7	110.95/47.967/60.785	210.42/251.89/104.48	68.653	176.93	1.353
Abca7_sg2	Abca7	1.9637/33.501/51.367	40.245/0/22.827	15.182	4.4225	-1.5773
Abca7_sg3	Abca7	268.04/302.27/231.15	149.48/121.28/189.64	265.56	150.93	-0.81107
Abca8a_sg3	Abca8a	111.93/131.72/51.367	0/73.469/95.697	91.16	8.7991	-3.2334
Abca8a_sg4	Abca8a	285.72/317.5/349.3	553.08/745.18/220.37	316.44	449.52	0.5051
Abca8a_sg2	Abca8a	0/0/0	0/0/0	0.10499	0	-0.14403
Abca8a_sg1	Abca8a	471.28/147.71/325.33	355.31/304.37/276.56	282.94	310.41	0.13323
Abca8b_sg4	Abca8b	355.43/140.1/238	778.45/335.86/339.77	228	446.2	0.96558
Abca8b_sg2	Abca8b	382.92/220.04/210.61	154.08/195.92/164.18	260.84	170.5	-0.61049
Abca8b_sg1	Abca8b	855.18/1343.1/1144.6	947.48/1370.2/1229.1	1095.5	1168.6	0.093085
Abca8b_sg3	Abca8b	20.619/0/0	0/0/25.461	0.49173	0.53464	0.040914
Abca9_sg4	Abca9	54.983/74.616/28.252	0/0/0	48.766	0	-5.6371
Abca9_sg2	Abca9	3.9274/102.03/73.627	0/0/107.99	31.084	0.92627	-4.058
Abca9_sg3	Abca9	192.44/387.55/424.64	408.2/402.33/478.49	316.39	428.33	0.43582
Abca9_sg1	Abca9	86.402/89.082/0	105.79/0/46.532	9.0714	7.8039	-0.19405
Abcb10_sg3	Abcb10	178.69/126.39/119	236.87/473.46/191.39	139.04	277.92	0.99404
Abcb10_sg4	Abcb10	228.77/217/89.893	101.19/0/86.04	164.65	9.4555	-3.9858
Abcb10_sg1	Abcb10	246.44/235.27/257.69	366.8/227.4/162.42	246.3	238.4	-0.046842
Abcb10_sg2	Abcb10	2382.9/2789.7/3006.7	2183.6/3159.1/3031.6	2713.9	2755.1	0.021746
Abcb11_sg1	Abcb11	241.53/339.58/238	1329.2/780.17/597.89	269.26	852.72	1.6594
Abcb11_sg4	Abcb11	93.275/207.1/217.46	88.539/106.12/43.898	161.36	74.446	-1.1057
Abcb11_sg2	Abcb11	642.12/1152/1055.6	968.18/1132.3/1184.4	920.85	1091	0.24431
Abcb11_sg3	Abcb11	735.4/498.71/539.36	770.41/408.16/546.97	582.66	556.12	-0.067133
Abcb1a_sg3	Abcb1a	44.183/33.501/0	103.49/142.27/0	5.199	11.283	0.98651
Abcb1a_sg1	Abcb1a	40.255/91.367/49.655	116.14/61.807/64.969	56.742	77.552	0.44402
Abcb1a_sg4	Abcb1a	362.3/162.18/201.19	282.87/102.62/151.01	227.8	163.67	-0.47456
Abcb1a_sg2	Abcb1a	405.5/226.89/187.49	289.76/321.86/230.9	258.39	278.22	0.10627
Abcb1b_sg3	Abcb1b	216.99/252.78/213.17	113.84/0/143.11	226.97	11.673	-4.1691
Abcb1b_sg4	Abcb1b	120.77/175.12/309.92	633.57/201.75/361.72	187.15	358.93	0.93581
Abcb1b_sg2	Abcb1b	163.97/178.16/71.058	264.47/111.95/249.34	127.57	194.72	0.60621
Abcb1b_sg1	Abcb1b	240.55/311.41/268.82	316.21/248.39/122.04	272.06	212.43	-0.35545
Abcb4_sg1	Abcb4	82.475/67.764/58.216	56.343/95.626/21.949	68.78	49.105	-0.47785
Abcb4_sg3	Abcb4	500.74/481.96/470.87	603.68/668.21/448.63	484.37	565.64	0.22336
Abcb4_sg4	Abcb4	280.81/183.49/266.25	326.56/397.66/144.86	239.39	265.97	0.15127
Abcb4_sg2	Abcb4	510.56/423.33/523.95	312.76/485.13/590.86	483.81	447.56	-0.11209
Abcb6_sg2	Abcb6	63.82/0/0	0/0/0	0.76141	0	-0.81673
Abcb6_sg3	Abcb6	52.038/0/58.216	0/66.472/105.35	6.6243	8.7876	0.36035
Abcb6_sg1	Abcb6	85.42/90.605/114.72	114.99/37.317/306.41	96.114	109.59	0.1875
Abcb6_sg4	Abcb6	1205.7/1423.8/1334.7	1438.5/1548.7/1040.4	1318.3	1323.4	0.0055139
Abcb7_sg3	Abcb7	0/0/37.669	63.242/0/29.85	0.62285	5.646	2.034
Abcb7_sg4	Abcb7	23.564/0/0	0/0/0.87795	0.51853	0.11385	-0.44713
Abcb7_sg2	Abcb7	0/0/0	0/0/0	0.10499	0	-0.14403
Abcb7_sg1	Abcb7	0/0/0	0/0/0	0.10499	0	-0.14403
Abcb9_sg3	Abcb9	39.274/0/30.82	202.38/0/97.453	4.8562	12.447	1.1992
Abcb9_sg2	Abcb9	420.23/156.85/281.66	42.545/516.61/148.37	264.8	148.35	-0.83159
Abcb9_sg4	Abcb9	132.55/169.79/137.84	190.88/262.39/137.84	145.84	190.41	0.38242
Abcb9_sg1	Abcb9	297.5/513.18/504.26	356.46/516.61/329.23	425.41	392.85	-0.11458
Abcc1_sg1	Abcc1	375.06/232.98/244	232.27/221.57/128.18	277.29	187.55	-0.56165
Abcc1_sg3	Abcc1	0/0/0	0/0/0	0.10499	0	-0.14403
Abcc1_sg4	Abcc1	0/0/0	0/0/0	0.10499	0	-0.14403
Abcc1_sg2	Abcc1	0/0/0	0/0/0	0.10499	0	-0.14403
Abcc10_sg3	Abcc10	314.19/903.01/809.04	2476.8/2381.3/1701.5	612.29	2157	1.815
Abcc10_sg2	Abcc10	78.547/68.525/32.533	52.894/109.62/78.138	55.954	76.809	0.45013
Abcc10_sg1	Abcc10	0/12.182/0	0/0/0	0.39708	0	-0.48241
Abcc10_sg4	Abcc10	466.37/611.39/406.66	791.1/731.19/436.34	487.64	631.97	0.37338
Abcc2_sg2	Abcc2	65.783/31.978/113.01	0/0/0	61.962	0	-5.9764
Abcc2_sg1	Abcc2	19.637/17.512/0	0/0/24.583	3.1636	0.52728	-1.4469
Abcc2_sg3	Abcc2	620.52/500.99/660.07	580.68/423.32/431.08	589.83	473.21	-0.31722
Abcc2_sg4	Abcc2	314.19/197.96/142.97	411.65/58.308/287.97	207.18	190.53	-0.12024
Abcc3_sg2	Abcc3	0/31.217/53.936	0/115.45/90.429	5.4312	10.051	0.78105
Abcc3_sg4	Abcc3	1165.4/1504.5/2023.9	2158.3/2047.8/2187.9	1525.3	2130.5	0.48179
Abcc3_sg1	Abcc3	130.58/122.58/160.1	113.84/260.06/25.461	136.85	91.064	-0.58237
Abcc3_sg3	Abcc3	0/0/0	0/0/0	0.10499	0	-0.14403
Abcc4_sg2	Abcc4	0/0/0	0/86.296/0	0.10499	0.85243	0.74538
Abcc4_sg4	Abcc4	18.655/46.445/26.54	152.93/74.635/23.705	28.443	64.712	1.1582
Abcc4_sg3	Abcc4	0/0/0	0/0/0	0.10499	0	-0.14403
Abcc4_sg1	Abcc4	0/0/0	0/0/0	0.10499	0	-0.14403
Abcc5_sg1	Abcc5	16.691/10.659/64.209	0/0/0	22.549	0	-4.5576
Abcc5_sg3	Abcc5	668.63/1485.5/1277.3	1674.2/1963.8/1829.7	1082.6	1818.7	0.74791
Abcc5_sg4	Abcc5	148.26/35.024/102.73	58.643/58.308/28.973	81.124	46.277	-0.79666
Abcc5_sg2	Abcc5	101.13/76.139/41.95	139.13/52.478/82.528	68.62	84.471	0.29594
Abcd2_sg4	Abcd2	505.65/520.79/638.67	742.81/1448.4/883.22	551.99	983.13	0.83161
Abcd2_sg2	Abcd2	14.728/0/35.101	0/0/48.288	3.6372	0.68507	-1.4604
Abcd2_sg3	Abcd2	101.13/15.989/71.058	34.496/19.825/66.725	48.655	35.747	-0.43433
Abcd2_sg1	Abcd2	0/0/0	0/0/0	0.10499	0	-0.14403
Abcd3_sg3	Abcd3	0/0/0	96.588/46.647/25.461	0.10499	48.604	5.4884
Abcd3_sg1	Abcd3	214.04/223.85/242.28	547.33/405.83/304.65	226.43	407.51	0.84497
Abcd3_sg4	Abcd3	1205.7/1027.9/1035.9	350.71/277.55/484.63	1086.8	361.33	-1.5861
Abcd3_sg2	Abcd3	451.65/479.67/446.9	389.8/304.37/449.51	459.18	376.41	-0.28606
Abcd4_sg4	Abcd4	0/0/0	0/0/0	0.10499	0	-0.14403
Abcd4_sg3	Abcd4	0/0/0	0/0/0	0.10499	0	-0.14403
Abcd4_sg2	Abcd4	0/0/0	0/0/0	0.10499	0	-0.14403
Abcd4_sg1	Abcd4	200.3/185.78/208.04	300.11/142.27/211.59	197.82	208.28	0.073952
Abce1_sg2	Abce1	69.711/120.3/71.914	52.894/240.23/102.72	84.491	109.31	0.36766
Abce1_sg3	Abce1	0/0/0	0/0/0	0.10499	0	-0.14403
Abce1_sg4	Abce1	0/0/0	0/0/0	0.10499	0	-0.14403
Abce1_sg1	Abce1	0/0/0	0/0/0	0.10499	0	-0.14403
Abcf1_sg3	Abcf1	33.383/0/0	0/0/0	0.59439	0	-0.67301
Abcf1_sg1	Abcf1	466.37/788.04/836.43	753.16/932.93/796.31	674.9	824.02	0.28762
Abcf1_sg4	Abcf1	0/0/0	0/0/0	0.10499	0	-0.14403
Abcf1_sg2	Abcf1	0/0/20.547	0/0/32.484	0.49104	0.58813	0.091006
Abcf2_sg1	Abcf2	67.747/0/22.259	42.545/0/0	5.2333	0.6527	-1.9152
Abcf2_sg3	Abcf2	481.1/606.07/597.57	229.97/271.72/326.6	558.53	273.28	-1.0286
Abcf2_sg2	Abcf2	160.04/180.45/153.25	87.389/104.96/52.677	164.18	78.473	-1.0555
Abcf2_sg4	Abcf2	386.84/1178.6/1660.9	701.41/1393.6/983.31	911.51	986.88	0.1145
Abcf3_sg4	Abcf3	13.746/0/0	0/0/0	0.41734	0	-0.50318
Abcf3_sg3	Abcf3	0/0/0	0/0/0	0.10499	0	-0.14403
Abcf3_sg2	Abcf3	0/0/0	0/0/0	0.10499	0	-0.14403
Abcf3_sg1	Abcf3	34.364/0/0	0/59.475/0	0.60112	0.74143	0.1212
Abcg1_sg1	Abcg1	182.62/398.21/383.54	923.34/1290.9/569.79	303.27	879.02	1.5322
Abcg1_sg4	Abcg1	325.97/204.81/184.07	171.33/38.484/165.93	230.77	103.07	-1.1551
Abcg1_sg3	Abcg1	28.473/0/19.691	0/54.81/0	3.7383	0.71887	-1.4629
Abcg1_sg2	Abcg1	538.05/411.91/434.91	462.24/408.16/324.84	458.5	394.27	-0.21724
Abcg2_sg2	Abcg2	0/44.922/66.778	45.994/94.46/25.461	6.6025	48.018	2.6888
Abcg2_sg3	Abcg2	69.711/190.35/65.065	0/52.478/50.043	95.232	6.3122	-3.7181
Abcg2_sg4	Abcg2	131.57/64.718/120.71	60.943/33.819/54.433	100.92	48.233	-1.0498
Abcg2_sg1	Abcg2	617.58/1134.5/1265.4	546.18/1565/1060.6	960.65	967.84	0.010732
Abcg4_sg3	Abcg4	678.45/390.59/428.92	114.99/111.95/220.37	484.4	141.56	-1.7676
Abcg4_sg4	Abcg4	9.8184/0/0	0/33.819/0	0.36289	0.5974	0.22905
Abcg4_sg2	Abcg4	161.02/252.78/210.61	586.43/71.136/354.69	204.66	245.55	0.26162
Abcg4_sg1	Abcg4	82.475/0/157.53	0/75.801/108.87	10.818	9.2867	-0.20025
Abhd10_sg3	Abhd10	119.78/12.944/82.188	70.141/0/51.799	50.385	7.0436	-2.6754
Abhd10_sg2	Abhd10	726.56/583.98/566.75	170.18/434.98/331.87	621.86	290.71	-1.0944
Abhd10_sg1	Abhd10	0/0/0	0/0/0	0.10499	0	-0.14403
Abhd10_sg4	Abhd10	345.61/204.81/114.72	298.96/144.6/166.81	201.01	193.21	-0.056841
Abhd11_sg2	Abhd11	108/69.286/59.929	96.588/72.302/123.79	76.546	95.265	0.31196
Abhd11_sg4	Abhd11	0/0/0	0/0/0	0.10499	0	-0.14403
Abhd11_sg1	Abhd11	0/0/0	0/0/0	0.10499	0	-0.14403
Abhd11_sg3	Abhd11	126.66/38.069/69.346	54.043/148.1/59.701	69.42	78.19	0.16932
Abhd12_sg3	Abhd12	232.7/175.12/136.12	0/204.08/75.504	177.02	11.457	-3.837
Abhd12_sg1	Abhd12	55.965/18.273/0	60.943/0/0	4.5877	0.74829	-1.6763
Abhd12_sg4	Abhd12	333.83/128.67/218.31	473.74/159.76/249.34	210.89	266.25	0.3349
Abhd12_sg2	Abhd12	125.68/239.08/119.86	281.72/106.12/180.86	153.28	175.52	0.19428
Abhd13_sg1	Abhd13	275.9/654.03/799.62	911.84/1315.4/1370.5	524.51	1180.2	1.1685
Abhd13_sg2	Abhd13	129.6/92.128/83.044	0/113.12/56.189	99.719	8.5056	-3.4054
Abhd13_sg4	Abhd13	439.86/231.46/188.35	213.87/152.77/180.86	267.67	180.79	-0.56354
Abhd13_sg3	Abhd13	0/32.74/0	0/0/1.7559	0.58992	0.16476	-0.44892
Abhd14a_sg3	Abhd14a	167.89/207.1/212.32	418.55/264.72/259	194.72	306.16	0.65022
Abhd14a_sg1	Abhd14a	710.85/543.63/566.75	967.03/1306.1/395.08	602.78	793.19	0.39545
Abhd14a_sg4	Abhd14a	25.528/0/39.382	57.493/0/30.728	4.5598	5.5205	0.22994
Abhd14a_sg2	Abhd14a	1156.6/1583.7/1479.4	1161.4/1798.2/1437.2	1394.2	1442.5	0.049127
Abhd14b_sg4	Abhd14b	76.584/76.9/13.698	219.62/181.92/245.83	43.251	214.16	2.2816
Abhd14b_sg2	Abhd14b	78.547/41.115/74.483	128.78/197.08/102.72	62.196	137.64	1.1334
Abhd14b_sg3	Abhd14b	130.58/301.51/291.94	106.94/69.97/116.77	225.69	95.602	-1.2306
Abhd14b_sg1	Abhd14b	0/0/0	0/0/0	0.10499	0	-0.14403
Abhd15_sg2	Abhd15	0/0/0	134.53/0/0	0.10499	1.0042	0.859
Abhd15_sg1	Abhd15	655.87/418/464.87	332.31/199.41/248.46	503.24	254.4	-0.98134
Abhd15_sg4	Abhd15	186.55/152.28/99.31	56.343/136.44/230.02	141.3	120.94	-0.22274
Abhd15_sg3	Abhd15	377.03/220.04/282.52	349.56/148.1/424.05	286.18	280.02	-0.031315
Abhd16a_sg4	Abhd16a	38.292/18.273/23.971	0/0/22.827	25.603	0.51204	-4.137
Abhd16a_sg1	Abhd16a	239.57/101.26/273.1	155.23/32.653/92.185	187.83	77.622	-1.2641
Abhd16a_sg3	Abhd16a	1158.6/1480.9/1693.4	1433.9/1885.7/1830.5	1426.9	1704.2	0.25601
Abhd16a_sg2	Abhd16a	0/0/0	0/0/0	0.10499	0	-0.14403
Abhd17a_sg2	Abhd17a	15.709/25.126/51.367	121.89/107.29/109.74	27.28	112.8	2.0086
Abhd17a_sg4	Abhd17a	195.39/261.92/246.56	611.72/524.78/191.39	232.81	394.61	0.75876
Abhd17a_sg1	Abhd17a	135.49/38.069/87.325	120.74/97.958/86.04	76.671	100.58	0.38723
Abhd17a_sg3	Abhd17a	218.95/266.49/311.63	154.08/296.21/352.94	262.96	252.56	-0.058003
Abhd17b_sg4	Abhd17b	0/0/0	0/0/24.583	0.10499	0.52728	0.46694
Abhd17b_sg3	Abhd17b	54.983/22.842/0	51.744/0/0	4.9182	0.70334	-1.7968
Abhd17b_sg1	Abhd17b	128.62/130.2/142.97	131.08/185.42/203.69	133.78	170.44	0.34707
Abhd17b_sg2	Abhd17b	130.58/44.922/13.698	100.04/60.641/26.339	43.2	54.28	0.32271
Abhd17c_sg1	Abhd17c	105.06/166.74/150.68	64.392/103.79/88.673	138.2	83.998	-0.71168
Abhd17c_sg4	Abhd17c	1243/1353/1258.5	1114.2/1795.9/2299.4	1283.9	1663.2	0.37317
Abhd17c_sg2	Abhd17c	0/0/0	0/0/0	0.10499	0	-0.14403
Abhd17c_sg3	Abhd17c	205.2/131.72/102.73	159.83/135.28/135.21	140.56	142.99	0.024498
Abhd18_sg3	Abhd18	18.655/113.45/21.403	142.58/184.25/48.288	35.676	108.27	1.575
Abhd18_sg1	Abhd18	168.88/224.61/178.07	631.27/432.65/405.62	189.03	480.28	1.3406
Abhd18_sg4	Abhd18	80.511/127.15/101.02	106.94/233.23/145.74	101.13	153.76	0.59966
Abhd18_sg2	Abhd18	537.07/368.51/352.72	372.55/260.06/233.54	411.76	282.84	-0.54021
Abhd2_sg2	Abhd2	194.4/159.89/94.174	117.29/286.88/277.43	143.05	210.57	0.55449
Abhd2_sg3	Abhd2	17.673/0/0	66.692/0/0	0.46224	0.77413	0.27893
Abhd2_sg4	Abhd2	543.94/674.59/314.2	340.36/643.72/296.75	486.71	402.11	-0.27484
Abhd2_sg1	Abhd2	516.45/414.96/337.31	404.75/417.49/268.65	416.57	356.73	-0.22313
Abhd3_sg3	Abhd3	48.11/132.48/46.231	208.12/149.27/294.11	66.555	209.06	1.6367
Abhd3_sg4	Abhd3	124.69/187.3/118.15	0/51.311/45.654	140.26	6.073	-4.3199
Abhd3_sg2	Abhd3	108.98/140.86/171.22	335.76/188.92/265.14	138.01	256.21	0.88778
Abhd3_sg1	Abhd3	304.37/306.08/275.67	74.741/197.08/278.31	295.04	160.06	-0.87814
Abhd4_sg1	Abhd4	46.146/51.013/20.547	0/0/33.362	36.445	0.59425	-4.5538
Abhd4_sg4	Abhd4	332.84/506.32/702.02	735.91/618.07/848.1	490.92	727.95	0.56741
Abhd4_sg3	Abhd4	219.93/86.798/107.02	119.59/30.32/117.65	126.89	75.302	-0.74515
Abhd4_sg2	Abhd4	0/19.035/0	0/0/0	0.47625	0	-0.56193
Abhd5_sg4	Abhd5	56.947/0/44.518	172.48/47.813/135.21	6.2375	103.71	3.8548
Abhd5_sg2	Abhd5	81.493/37.308/0	19.548/0/13.169	6.633	2.8652	-0.9817
Abhd5_sg3	Abhd5	0/0/13.698	0/0/61.457	0.41674	0.75067	0.30533
Abhd5_sg1	Abhd5	0/0/0	0/0/0	0.10499	0	-0.14403
Abhd6_sg2	Abhd6	71.674/122.58/57.36	49.444/0/0	79.585	0.69128	-5.5743
Abhd6_sg1	Abhd6	72.656/143.9/69.346	0/120.12/76.382	89.842	9.6239	-3.096
Abhd6_sg4	Abhd6	0/0/0	0/0/0	0.10499	0	-0.14403
Abhd6_sg3	Abhd6	270.99/239.08/282.52	186.28/267.05/266.9	263.54	236.79	-0.15377
Abhd8_sg1	Abhd8	24.546/0/28.252	0/0/35.118	4.0189	0.60619	-1.6437
Abhd8_sg2	Abhd8	18.655/14.466/0	0/0/36.874	2.9118	0.61774	-1.2738
Abhd8_sg4	Abhd8	306.33/264.96/207.18	316.21/339.35/290.6	256.2	314.76	0.29593
Abhd8_sg3	Abhd8	0/0/0	0/0/0	0.10499	0	-0.14403
Abi1_sg3	Abi1	21.6/0/19.691	47.144/51.311/42.142	3.402	46.715	3.4382
Abi1_sg4	Abi1	124.69/111.16/352.72	343.81/522.44/273.92	169.74	366.44	1.1057
Abi1_sg2	Abi1	25.528/31.978/69.346	185.13/48.979/55.311	38.406	79.467	1.03
Abi1_sg1	Abi1	109.97/178.93/315.91	198.93/377.84/217.73	183.87	253.89	0.46333
Abi3_sg4	Abi3	208.15/30.456/147.25	240.32/150.44/137.84	97.776	170.81	0.79857
Abi3_sg2	Abi3	452.63/242.12/115.58	87.389/186.59/108.87	233.12	121.09	-0.93934
Abi3_sg3	Abi3	0/0/0	0/0/0	0.10499	0	-0.14403
Abi3_sg1	Abi3	205.2/379.93/220.88	83.94/656.55/240.56	258.24	236.71	-0.12506
Abitram_sg2	Abitram	0/20.557/43.662	42.545/0/175.59	4.3881	8.9825	0.88963
Abitram_sg4	Abitram	295.53/402.01/325.33	385.2/438.48/569.79	338.11	458.27	0.43759
Abitram_sg1	Abitram	1819.3/1699.4/1237.1	1103.9/1135.8/1317.8	1563.9	1182.2	-0.40335
Abitram_sg3	Abitram	464.41/687.53/926.33	654.27/605.24/663.73	666.28	640.56	-0.056705
Abl1_sg3	Abl1	15.709/54.059/14.554	45.994/181.92/52.677	23.137	76.121	1.6759
Abl1_sg2	Abl1	19.637/81.469/71.058	45.994/0/132.57	48.467	8.3881	-2.3976
Abl1_sg4	Abl1	74.62/7.6139/15.41	105.79/0/27.217	20.654	6.5134	-1.5271
Abl1_sg1	Abl1	26.51/22.08/23.971	52.894/2.3323/61.457	24.12	19.845	-0.2691
Abl2_sg2	Abl2	72.656/97.458/115.58	0/52.478/85.162	93.539	7.5533	-3.4664
Abl2_sg3	Abl2	60.874/76.139/71.914	0/158.6/19.315	69.335	6.6541	-3.1999
Abl2_sg4	Abl2	0/0/0	0/0/0	0.10499	0	-0.14403
Abl2_sg1	Abl2	0/0/0	0/0/0	0.10499	0	-0.14403
Ablim3_sg2	Ablim3	39.274/20.557/0	117.29/90.961/0	4.2327	10.125	1.0881
Ablim3_sg4	Ablim3	1116.4/807.07/1172	309.31/439.65/466.19	1018.3	398.74	-1.3505
Ablim3_sg1	Ablim3	272.95/86.037/285.09	129.93/152.77/54.433	188.49	102.63	-0.87075
Ablim3_sg3	Ablim3	143.35/125.63/207.18	105.79/94.46/148.37	155.1	114.03	-0.44048
Abr_sg2	Abr	272.95/513.18/492.27	674.97/1007.6/807.72	410.07	818.98	0.99621
Abr_sg1	Abr	265.1/192.63/287.66	254.12/0/116.77	244.91	14.276	-4.0088
Abr_sg3	Abr	0/0/8.5612	0/0/0	0.34245	0	-0.42486
Abr_sg4	Abr	0/0/17.979	0/0/41.264	0.46544	0.64509	0.16683
Abracl_sg3	Abracl	44.183/102.79/115.58	43.695/0/28.973	80.676	4.9308	-3.7836
Abracl_sg4	Abracl	125.68/72.332/57.36	95.438/0/20.193	80.493	5.6877	-3.6071
Abracl_sg1	Abracl	91.311/55.581/109.58	0/101.46/84.284	82.241	9.3985	-3.0009
Abracl_sg2	Abracl	162.99/162.18/215.74	215.02/236.73/193.15	178.66	214.23	0.26061
Abraxas1_sg4	Abraxas1	23.564/13.705/19.691	40.245/99.124/28.973	18.529	48.724	1.3483
Abraxas1_sg3	Abraxas1	115.86/22.842/51.367	183.98/45.481/41.264	51.441	70.175	0.44068
Abraxas1_sg2	Abraxas1	539.03/245.17/327.04	167.88/293.87/376.64	350.94	264.87	-0.40458
Abraxas1_sg1	Abraxas1	0/0/0	0/0/0	0.10499	0	-0.14403
Abraxas2_sg4	Abraxas2	67.747/95.174/130.99	116.14/156.27/136.08	94.528	135.17	0.51141
Abraxas2_sg1	Abraxas2	239.57/186.54/190.92	262.17/123.61/89.551	204.34	142.65	-0.51545
Abraxas2_sg3	Abraxas2	157.09/82.991/53.08	28.746/213.41/54.433	88.462	69.411	-0.34546
Abraxas2_sg2	Abraxas2	0/0/0	0/0/0	0.10499	0	-0.14403
Abt1_sg4	Abt1	162.99/359.38/409.23	149.48/90.961/97.453	288.34	109.84	-1.3843
Abt1_sg3	Abt1	0/18.273/0	0/0/0	0.4685	0	-0.55434
Abt1_sg2	Abt1	0/0/0	0/0/0	0.10499	0	-0.14403
Abt1_sg1	Abt1	0/0/0	0/0/0	0.10499	0	-0.14403
Abtb1_sg2	Abtb1	26.51/71.571/117.29	0/90.961/0	60.621	0.86927	-5.0429
Abtb1_sg1	Abtb1	41.237/34.262/69.346	0/61.807/19.315	46.105	4.8351	-3.0131
Abtb1_sg4	Abtb1	316.15/405.82/537.65	114.99/289.21/221.24	410.12	194.5	-1.0724
Abtb1_sg3	Abtb1	172.8/175.12/238	358.76/373.17/130.82	193.12	259.7	0.42547
Abtb2_sg2	Abtb2	78.547/117.25/105.3	393.25/354.51/247.58	98.986	325.6	1.7077
Abtb2_sg4	Abtb2	39.274/9.898/41.094	0/0/0	25.211	0	-4.7121
Abtb2_sg3	Abtb2	1043.7/1941.5/1522.2	2315.8/2356.8/2321.3	1455.7	2331.2	0.67904
Abtb2_sg1	Abtb2	1495.3/2345.1/2168.6	1183.2/1988.3/1758.5	1966.5	1605.3	-0.29257
Acaa1a_sg3	Acaa1a	748.16/936.51/900.64	2721.7/1644.3/946.44	857.74	1618	0.9148
Acaa1a_sg1	Acaa1a	73.638/67.002/32.533	0/193.58/22.827	54.354	7.5292	-2.6982
Acaa1a_sg2	Acaa1a	150.22/304.56/419.5	140.28/383.67/217.73	267.75	227.15	-0.23628
Acaa1a_sg4	Acaa1a	131.57/137.05/71.058	60.943/187.75/87.795	108.62	100.16	-0.1158
Acaa1b_sg1	Acaa1b	9.8184/0/0	64.392/69.97/61.457	0.36289	65.179	5.6016
Acaa1b_sg4	Acaa1b	52.038/125.63/29.964	353.01/237.9/162.42	58.094	238.94	2.0216
Acaa1b_sg2	Acaa1b	54.983/176.64/192.63	550.78/269.38/215.98	123.24	317.64	1.3588
Acaa1b_sg3	Acaa1b	118.8/370.03/303.92	494.44/612.24/504.82	237.3	534.64	1.1685
Acaa2_sg2	Acaa2	90.329/104.31/199.48	670.37/571.42/401.23	123.42	535.66	2.1088
Acaa2_sg4	Acaa2	38.292/0/33.389	0/0/62.335	4.9471	0.75469	-1.761
Acaa2_sg1	Acaa2	0/0/0	0/0/0	0.10499	0	-0.14403
Acaa2_sg3	Acaa2	329.9/414.2/420.36	367.95/420.99/270.41	385.84	347.29	-0.15141
Acaca_sg4	Acaca	49.092/44.922/20.547	29.896/0/0	35.66	0.56941	-4.5459
Acaca_sg3	Acaca	23.564/15.228/0	0/0/0	3.2102	0	-2.0739
Acaca_sg2	Acaca	0/38.069/39.382	0/0/80.772	5.2215	0.83168	-1.7641
Acaca_sg1	Acaca	46.146/85.275/69.346	101.19/51.311/171.2	64.866	96.163	0.56087
Acacb_sg4	Acacb	101.13/234.51/420.36	386.35/583.08/375.76	215.24	439.08	1.0251
Acacb_sg2	Acacb	64.801/50.252/16.266	0/32.653/0	37.577	0.58931	-4.6013
Acacb_sg1	Acacb	35.346/17.512/28.252	52.894/0/34.24	25.961	5.5669	-2.0376
Acacb_sg3	Acacb	954.35/1050.7/1249.1	1161.4/1055.4/1169.4	1077.9	1127.5	0.064793
Acad11_sg4	Acad11	0/33.501/83.9	52.894/65.305/20.193	6.4596	41.179	2.4993
Acad11_sg1	Acad11	478.16/602.26/799.62	503.64/415.16/499.56	612.93	470.95	-0.37946
Acad11_sg2	Acad11	0/0/0	0/0/0	0.10499	0	-0.14403
Acad11_sg3	Acad11	256.26/428.66/233.72	256.42/255.39/220.37	295.01	243.46	-0.27603
Acad8_sg1	Acad8	248.41/37.308/101.88	367.95/172.59/355.57	98.136	282.66	1.5167
Acad8_sg3	Acad8	37.31/0/19.691	0/0/0	4.099	0	-2.3502
Acad8_sg4	Acad8	373.1/253.54/309.06	95.438/340.52/369.62	308.06	229.04	-0.426
Acad8_sg2	Acad8	0/0/0	0/0/0	0.10499	0	-0.14403
Acad9_sg3	Acad9	174.77/50.252/97.598	317.36/262.39/205.44	95.005	257.67	1.4299
Acad9_sg1	Acad9	0/0/0	0/47.813/0	0.10499	0.6825	0.60657
Acad9_sg2	Acad9	20.619/17.512/42.806	142.58/0/143.11	24.917	12.59	-0.93139
Acad9_sg4	Acad9	0/9.898/0	0/0/13.169	0.36413	0.41005	0.047771
Acadl_sg2	Acadl	97.202/156.85/186.63	944.03/632.06/521.51	141.71	677.65	2.2496
Acadl_sg4	Acadl	159.06/36.547/109.58	0/113.12/74.626	86.066	9.3579	-3.0714
Acadl_sg3	Acadl	257.24/252.02/285.09	300.11/333.52/451.27	264.39	356.14	0.42834
Acadl_sg1	Acadl	0/0/0	0/0/0	0.10499	0	-0.14403
Acadm_sg4	Acadm	198.33/153.04/232.01	618.62/165.6/423.17	191.68	351.31	0.87065
Acadm_sg1	Acadm	139.42/230.7/207.18	42.545/46.647/103.6	188.18	59.028	-1.6561
Acadm_sg3	Acadm	19.637/0/18.835	0/24.49/0	3.2433	0.52649	-1.475
Acadm_sg2	Acadm	257.24/141.62/237.15	218.47/207.58/210.71	205.2	212.2	0.048227
Acads_sg1	Acads	154.15/57.866/58.216	17.248/59.475/0	80.387	4.5928	-3.8632
Acads_sg3	Acads	347.57/242.88/239.71	80.49/107.29/57.945	272.51	79.394	-1.7664
Acads_sg2	Acads	416.3/1254.8/1105.3	627.82/1323.6/1472.3	832.69	1069.6	0.36077
Acads_sg4	Acads	140.4/66.241/32.533	78.19/120.12/29.85	67.152	65.468	-0.036105
Acadsb_sg2	Acadsb	132.55/420.29/184.07	190.88/51.311/50.921	217.26	79.32	-1.4422
Acadsb_sg3	Acadsb	23.564/0/22.259	0/0/0	3.6542	0	-2.2185
Acadsb_sg4	Acadsb	148.26/98.98/268.82	57.493/240.23/60.579	158.02	94.249	-0.73939
Acadsb_sg1	Acadsb	123.71/163.7/196.91	281.72/130.61/181.74	158.58	188.4	0.24719
Acadvl_sg2	Acadvl	34.364/73.093/91.605	224.22/199.41/103.6	61.287	166.7	1.4289
Acadvl_sg3	Acadvl	326.95/561.9/672.91	1225.7/949.26/887.61	498.16	1010.8	1.0194
Acadvl_sg4	Acadvl	109.97/60.911/155.81	0/172.59/67.603	101.44	10.435	-3.1633
Acadvl_sg1	Acadvl	385.86/218.52/299.64	334.61/151.6/254.61	293.44	234.63	-0.32144
Acap1_sg3	Acap1	204.22/91.367/29.964	0/0/87.795	82.417	0.8579	-5.4886
Acap1_sg4	Acap1	69.711/69.286/95.03	104.64/0/0	77.139	0.91555	-5.3502
Acap1_sg1	Acap1	898.38/960.87/776.5	1033.7/1323.6/1036	875.17	1123.3	0.35978
Acap1_sg2	Acap1	0/0/0	0/0/0	0.10499	0	-0.14403
Acap2_sg2	Acap2	0/0/18.835	0/0/0	0.47423	0	-0.55996
Acap2_sg3	Acap2	37.31/45.683/125.85	103.49/124.78/33.362	59.874	75.546	0.33049
Acap2_sg4	Acap2	0/0/0	0/0/0	0.10499	0	-0.14403
Acap2_sg1	Acap2	2022.6/2927.5/3481.9	2304.3/3207/3184.3	2742	2865.6	0.063574
Acap3_sg4	Acap3	0/83.753/70.202	80.49/234.4/107.11	8.2848	126.44	3.7788
Acap3_sg2	Acap3	198.33/285.52/176.36	287.46/668.21/321.33	215.35	395.21	0.87288
Acap3_sg1	Acap3	113.89/137.81/107.87	213.87/138.77/159.79	119.19	168.01	0.49183
Acap3_sg3	Acap3	338.73/360.9/500.83	351.86/503.78/585.6	394.14	469.97	0.25329
Acat1_sg2	Acat1	63.82/16.751/111.3	39.095/0/44.776	49.222	5.5029	-2.9492
Acat1_sg4	Acat1	126.66/58.627/33.389	227.67/33.819/77.26	62.837	84.134	0.41535
Acat1_sg1	Acat1	571.43/491.1/367.28	318.51/317.2/481.12	468.86	364.95	-0.36057
Acat1_sg3	Acat1	0/0/46.231	0/0/84.284	0.67379	0.84497	0.14048
Acat2_sg4	Acat2	0/82.23/18.835	104.64/45.481/160.67	5.2819	91.457	3.8795
Acat2_sg3	Acat2	270.01/408.1/514.53	853.2/580.75/474.97	384.17	617.41	0.68306
Acat2_sg1	Acat2	215.02/170.55/165.23	365.66/180.76/205.44	182.31	238.58	0.38619
Acat2_sg2	Acat2	464.41/377.65/410.08	304.71/455.97/711.14	415.87	462.31	0.15239
Acat3_sg1	Acat3	211.1/100.5/452.03	555.38/704.37/295.87	212.48	487.35	1.1938
Acat3_sg4	Acat3	0/0/0	0/0/29.85	0.10499	0.56906	0.50587
Acat3_sg3	Acat3	87.384/134.77/107.87	201.23/191.25/184.37	108.3	192.16	0.82144
Acat3_sg2	Acat3	1198.8/963.16/1047.9	415.1/637.89/550.48	1065.6	526.28	-1.0164
Acbd3_sg4	Acbd3	41.237/33.501/9.4174	0/0/0	23.545	0	-4.6174
Acbd3_sg2	Acbd3	308.3/690.58/654.08	960.13/728.85/938.53	518.34	869.24	0.74475
Acbd3_sg1	Acbd3	0/0/17.979	0/0/0	0.46544	0	-0.55134
Acbd3_sg3	Acbd3	462.45/606.07/370.7	492.14/679.88/482	470.11	544.32	0.21103
Acbd4_sg4	Acbd4	22.582/0/0	64.392/0/15.803	0.50986	4.5809	1.8861
Acbd4_sg3	Acbd4	191.46/191.11/0	0/0/33.362	15.315	0.59425	-3.3552
Acbd4_sg2	Acbd4	235.64/284.76/214.03	271.37/352.18/301.14	243.07	306.45	0.33306
Acbd4_sg1	Acbd4	540.99/617.49/655.79	455.34/855.97/409.13	602.83	542.28	-0.15245
Acbd5_sg3	Acbd5	211.1/164.46/66.778	64.392/0/0	132.36	0.76398	-6.2404
Acbd5_sg4	Acbd5	57.929/39.592/78.763	44.844/136.44/129.94	56.534	92.655	0.70295
Acbd5_sg2	Acbd5	0/0/0	0/0/0	0.10499	0	-0.14403
Acbd5_sg1	Acbd5	0/0/0	0/0/0	0.10499	0	-0.14403
Acbd6_sg1	Acbd6	77.565/22.08/35.957	217.32/100.29/152.76	39.503	149.33	1.892
Acbd6_sg3	Acbd6	0/0/33.389	0/0/0	0.59444	0	-0.67305
Acbd6_sg2	Acbd6	10.8/40.354/5.9929	113.84/31.487/0	13.802	7.013	-0.88536
Acbd6_sg4	Acbd6	0/0/0	0/0/0	0.10499	0	-0.14403
Accs_sg3	Accs	44.183/36.547/67.634	0/57.142/6.1457	47.802	3.1943	-3.5404
Accs_sg2	Accs	280.81/318.26/257.69	39.095/264.72/100.09	284.51	101.21	-1.482
Accs_sg4	Accs	0/35.024/0	0/0/0	0.60556	0	-0.68308
Accs_sg1	Accs	209.13/151.52/62.497	275.97/111.95/113.26	125.59	151.82	0.27168
Acd_sg4	Acd	47.128/71.571/0	303.56/0/56.189	6.8692	11.857	0.70822
Acd_sg2	Acd	0/0/0	0/0/0	0.10499	0	-0.14403
Acd_sg1	Acd	0/0/0	0/0/0	0.10499	0	-0.14403
Acd_sg3	Acd	29.455/34.262/66.778	47.144/36.151/26.339	40.701	35.543	-0.19049
Acer3_sg3	Acer3	24.546/19.796/0	126.48/160.93/53.555	3.5602	102.93	4.5104
Acer3_sg2	Acer3	6.8729/88.321/0	26.447/237.9/47.41	3.8505	66.856	3.8063
Acer3_sg4	Acer3	41.237/27.41/29.964	218.47/19.825/70.236	32.356	67.31	1.0342
Acer3_sg1	Acer3	354.44/427.14/427.21	578.38/548.1/362.6	401.41	486.22	0.27592
Acin1_sg1	Acin1	117.82/127.15/77.051	0/57.142/73.748	104.9	7.405	-3.6553
Acin1_sg4	Acin1	0/0/0	0/0/31.606	0.10499	0.58189	0.51762
Acin1_sg2	Acin1	253.31/57.866/239.71	252.97/50.145/174.71	152.06	130.41	-0.22002
Acin1_sg3	Acin1	123.71/229.18/243.14	169.03/220.41/263.39	190.32	214.09	0.16893
Acly_sg1	Acly	79.529/89.082/70.202	44.844/0/69.358	79.23	6.6837	-3.3843
Acly_sg4	Acly	0/0/0	0/0/0	0.10499	0	-0.14403
Acly_sg3	Acly	0/0/0	0/0/0	0.10499	0	-0.14403
Acly_sg2	Acly	0/0/0	0/0/0	0.10499	0	-0.14403
Aco1_sg3	Aco1	139.42/163.7/157.53	0/54.81/77.26	153.19	7.4172	-4.1953
Aco1_sg1	Aco1	257.24/197.96/393.82	389.8/355.68/179.98	271.69	292.23	0.10474
Aco1_sg2	Aco1	277.86/194.15/210.61	195.48/460.64/155.4	224.81	240.98	0.099783
Aco1_sg4	Aco1	0/0/0	1.1499/0/0	0.10499	0.13207	0.034931
Aco2_sg4	Aco2	0/0/0	0/0/0	0.10499	0	-0.14403
Aco2_sg3	Aco2	0/0/0	0/0/0	0.10499	0	-0.14403
Aco2_sg2	Aco2	0/0/0	0/0/0	0.10499	0	-0.14403
Aco2_sg1	Aco2	0/0/0	0/0/0	0.10499	0	-0.14403
Acod1_sg2	Acod1	458.52/1042.3/489.7	787.65/1095/854.25	616.27	903.2	0.55074
Acod1_sg1	Acod1	9.8184/0/0	0/0/0	0.36289	0	-0.44667
Acod1_sg3	Acod1	342.66/289.33/333.03	448.44/173.76/254.61	320.81	270.72	-0.24409
Acod1_sg4	Acod1	2490.9/3738.4/3628.3	3049.4/4256.5/3459.1	3232.8	3554.2	0.13671
Acot1_sg2	Acot1	30.437/56.343/29.108	66.692/57.142/57.945	36.824	60.444	0.69995
Acot1_sg1	Acot1	540.99/815.45/790.2	770.41/1275.8/1037.7	703.79	1006.6	0.51568
Acot1_sg3	Acot1	191.46/300.75/351.87	241.47/579.59/360.84	272.62	369.63	0.43782
Acot1_sg4	Acot1	0/10.659/0	26.447/0/0	0.37562	0.54269	0.16537
Acot13_sg2	Acot13	97.202/55.581/26.54	229.97/116.62/144.86	52.355	157.21	1.5681
Acot13_sg3	Acot13	220.91/17.512/53.08	318.51/0/28.095	59.055	9.5488	-2.5092
Acot13_sg1	Acot13	183.6/341.1/302.21	49.444/180.76/152.76	266.5	110.96	-1.2566
Acot13_sg4	Acot13	211.1/336.53/301.36	395.55/92.127/93.941	277.67	150.73	-0.87703
Acot2_sg4	Acot2	957.29/726.36/517.1	284.02/165.6/314.31	711.09	245.43	-1.5309
Acot2_sg3	Acot2	43.201/12.944/42.806	98.888/0/58.823	28.838	8.2552	-1.6888
Acot2_sg2	Acot2	92.293/299.99/226.02	210.42/58.308/219.49	184.29	139.15	-0.40282
Acot2_sg1	Acot2	216/191.11/164.38	139.13/206.41/148.37	189.32	162.12	-0.22246
Acot4_sg1	Acot4	165.93/44.922/108.73	294.36/319.53/129.06	93.251	229.83	1.2923
Acot4_sg4	Acot4	310.26/92.889/208.04	193.18/0/21.071	181.68	7.324	-4.4559
Acot4_sg2	Acot4	651.94/303.79/249.99	263.32/214.57/168.57	367.21	211.97	-0.78985
Acot4_sg3	Acot4	16.691/9.898/0	55.193/0/0	2.4605	0.72077	-1.0079
Acot7_sg2	Acot7	199.31/549.72/435.77	2028.4/780.17/671.64	362.79	1020.5	1.4895
Acot7_sg3	Acot7	50.074/24.364/59.929	325.41/60.641/76.382	41.823	114.68	1.4337
Acot7_sg4	Acot7	951.4/962.39/1257.6	3809.5/2171.4/1618.9	1048.2	2374.7	1.1791
Acot7_sg1	Acot7	109.97/137.81/171.22	87.389/59.475/80.772	137.42	74.879	-0.86726
Acot8_sg4	Acot8	191.46/140.1/354.44	56.343/237.9/96.575	211.85	109	-0.9523
Acot8_sg2	Acot8	0/0/0	0/0/0	0.10499	0	-0.14403
Acot8_sg1	Acot8	0/0/0	0/0/0	0.10499	0	-0.14403
Acot8_sg3	Acot8	60.874/74.616/178.93	78.19/75.801/82.528	93.332	78.791	-0.24152
Acot9_sg1	Acot9	22.582/32.74/54.792	0/0/0	34.351	0	-5.1437
Acot9_sg2	Acot9	436.92/523.84/947.73	1102.7/962.09/742.75	600.85	923.65	0.61951
Acot9_sg4	Acot9	389.79/377.65/446.04	457.64/114.28/196.66	403.43	217.49	-0.8883
Acot9_sg3	Acot9	0/0/0	0/0/0	0.10499	0	-0.14403
Acox1_sg2	Acox1	0/0/0	60.943/0/19.315	0.10499	4.812	2.395
Acox1_sg4	Acox1	18.655/24.364/90.749	0/0/91.307	34.573	0.8705	-4.2493
Acox1_sg3	Acox1	45.165/16.751/67.634	52.894/57.142/77.26	37.144	61.581	0.71426
Acox1_sg1	Acox1	0/0/0	0/0/0	0.10499	0	-0.14403
Acox2_sg2	Acox2	196.37/173.6/166.94	741.66/686.87/446	178.54	610.2	1.7674
Acox2_sg4	Acox2	29.455/50.252/17.979	0/0/21.949	29.864	0.50413	-4.3589
Acox2_sg1	Acox2	18.655/0/16.266	0/68.804/20.193	3.031	5.0903	0.59537
Acox2_sg3	Acox2	206.19/212.43/71.058	239.17/198.25/152.76	146.02	193.49	0.40368
Acox3_sg3	Acox3	158.08/98.219/70.202	55.193/0/78.138	102.92	7.463	-3.6181
Acox3_sg2	Acox3	255.28/223.09/154.1	94.288/64.139/79.016	206.27	78.182	-1.3883
Acox3_sg1	Acox3	29.455/0/0	104.64/0/0	0.56611	0.91555	0.29057
Acox3_sg4	Acox3	72.656/0/38.526	0/80.466/26.339	6.4501	5.8721	-0.1165
Acoxl_sg1	Acoxl	31.419/11.421/0	0/50.145/0	3.2114	0.695	-1.313
Acoxl_sg2	Acoxl	173.79/181.21/223.45	41.395/190.09/213.34	191.63	118.88	-0.68419
Acoxl_sg3	Acoxl	587.14/456.07/533.36	549.63/323.03/380.15	522.72	407.16	-0.35967
Acoxl_sg4	Acoxl	0/35.785/85.612	12.648/0/77.26	6.6502	4.5202	-0.47079
Acp1_sg2	Acp1	0/18.273/0	106.94/0/30.728	0.4685	6.8103	2.411
Acp1_sg1	Acp1	588.12/652.51/663.5	359.91/535.27/621.59	633.82	492.9	-0.36212
Acp1_sg4	Acp1	207.17/192.63/303.92	50.594/390.67/277.43	229.76	176.39	-0.37944
Acp1_sg3	Acp1	0/0/0	0/0/0	0.10499	0	-0.14403
Acp2_sg1	Acp2	39.274/44.922/85.612	246.07/123.61/229.15	53.261	191.03	1.8233
Acp2_sg3	Acp2	106.04/81.469/34.245	0/81.632/0	66.645	0.83497	-5.2042
Acp2_sg4	Acp2	53.019/54.059/41.094	58.643/0/0	49.019	0.7375	-4.8474
Acp2_sg2	Acp2	67.747/73.855/0	51.744/0/93.063	7.8463	7.746	-0.016457
Acp5_sg1	Acp5	66.765/19.035/44.518	88.539/0/42.142	38.405	7.1076	-2.281
Acp5_sg4	Acp5	110.95/178.16/128.42	331.16/298.54/86.918	136.42	204.85	0.58303
Acp5_sg2	Acp5	102.11/53.297/98.454	157.53/37.317/9.6575	81.226	38.509	-1.0574
Acp5_sg3	Acp5	0/0/67.634	0/0/26.339	0.77822	0.54182	-0.2058
Acp6_sg2	Acp6	25.528/9.898/22.259	0/0/0	17.793	0	-4.2322
Acp6_sg3	Acp6	108/57.866/81.332	149.48/111.95/159.79	79.81	138.8	0.79077
Acp6_sg1	Acp6	0/0/0	0/0/0	0.10499	0	-0.14403
Acp6_sg4	Acp6	0/19.796/0	52.894/0/0	0.48379	0.70923	0.20406
Acpp_sg2	Acpp	1737.9/4591.9/3265.3	3899.2/10161/4698.8	2964.7	5709.9	0.94536
Acpp_sg4	Acpp	447.72/748.44/420.36	374.85/316.03/571.55	520.31	407.59	-0.35151
Acpp_sg3	Acpp	0/0/0	0/0/0	0.10499	0	-0.14403
Acpp_sg1	Acpp	74.62/12.182/49.655	86.239/17.493/25.461	35.642	33.761	-0.076033
Acrbp_sg1	Acrbp	23.564/9.1367/51.367	0/61.807/32.484	22.307	5.7647	-1.7846
Acrbp_sg2	Acrbp	722.63/1681.9/1642	1155.6/2284.5/2327.5	1259	1831.6	0.54043
Acrbp_sg4	Acrbp	0/13.705/0	0/0/0	0.41683	0	-0.50266
Acrbp_sg3	Acrbp	0/0/0	0/0/0	0.10499	0	-0.14403
Acsbg1_sg1	Acsbg1	75.602/0/40.238	88.539/57.142/23.705	6.634	49.331	2.7209
Acsbg1_sg4	Acsbg1	224.84/220.8/169.51	194.33/90.961/28.973	203.41	80.041	-1.3347
Acsbg1_sg3	Acsbg1	43.201/140.86/241.43	160.98/271.72/127.3	113.71	177.25	0.63591
Acsbg1_sg2	Acsbg1	898.38/765.2/663.5	1229.2/901.45/869.18	769.76	987.55	0.35902
Acsbg3_sg4	Acsbg3	394.7/336.53/225.16	1032.6/372.01/607.54	310.41	615.68	0.98572
Acsbg3_sg1	Acsbg3	583.21/474.34/470.87	257.57/129.44/164.18	506.92	176.24	-1.5189
Acsbg3_sg2	Acsbg3	370.15/309.89/184.92	746.26/383.67/332.74	276.82	456.73	0.72034
Acsbg3_sg3	Acsbg3	20.619/52.536/44.518	58.643/95.626/10.535	36.408	39.006	0.096888
Acsf2_sg4	Acsf2	0/0/0	42.545/0/0	0.10499	0.6527	0.58079
Acsf2_sg3	Acsf2	274.92/88.321/144.68	43.695/0/46.532	152.03	5.7889	-4.4945
Acsf2_sg2	Acsf2	1024.1/1171.8/1566.7	661.17/1499.7/1327.5	1234.2	1095.9	-0.17128
Acsf2_sg1	Acsf2	202.26/82.23/152.39	150.63/121.28/180.86	136.35	148.94	0.12656
Acsf3_sg2	Acsf3	315.17/474.34/408.37	538.13/644.89/636.52	393.76	604.5	0.61714
Acsf3_sg4	Acsf3	620.52/1033.2/1127.5	565.73/928.27/611.93	897.48	684.96	-0.38936
Acsf3_sg3	Acsf3	0/0/0	0/0/0	0.10499	0	-0.14403
Acsf3_sg1	Acsf3	167.89/54.82/113.86	201.23/57.142/47.41	101.59	81.709	-0.31074
Acsl1_sg3	Acsl1	168.88/260.39/136.12	862.39/297.37/171.2	181.57	352.8	0.95446
Acsl1_sg1	Acsl1	67.747/22.842/15.41	0/0/23.705	28.802	0.51976	-4.2935
Acsl1_sg2	Acsl1	15.709/64.718/19.691	18.398/34.985/11.413	27.17	19.45	-0.46208
Acsl1_sg4	Acsl1	45.165/0/0	0/38.484/0	0.66781	0.628	-0.034849
Acsl3_sg3	Acsl3	92.293/242.88/71.914	269.07/331.19/210.71	117.27	265.79	1.1737
Acsl3_sg2	Acsl3	46.146/24.364/73.627	114.99/50.145/152.76	43.593	95.871	1.1192
Acsl3_sg1	Acsl3	18.655/15.989/29.108	55.193/0/0	20.556	0.72077	-3.647
Acsl3_sg4	Acsl3	38.292/81.469/15.41	0/57.142/64.969	36.386	7.095	-2.2074
Acsl4_sg4	Acsl4	0/16.751/0	0/0/0	0.45234	0	-0.53838
Acsl4_sg1	Acsl4	0/0/0	0/0/0	0.10499	0	-0.14403
Acsl4_sg3	Acsl4	0/0/0	0/0/0	0.10499	0	-0.14403
Acsl4_sg2	Acsl4	0/0/0	0/0/0	0.10499	0	-0.14403
Acsl5_sg2	Acsl5	126.66/70.048/146.4	47.144/0/49.165	109.11	6.0513	-3.965
Acsl5_sg4	Acsl5	240.55/240.6/175.51	85.09/54.81/61.457	216.57	65.935	-1.7007
Acsl5_sg1	Acsl5	141.38/138.57/227.73	47.144/52.478/121.16	164.63	66.933	-1.2858
Acsl5_sg3	Acsl5	15.709/92.128/65.921	40.245/138.77/74.626	45.731	74.71	0.69612
Acsm1_sg4	Acsm1	128.62/201.77/180.64	515.14/397.66/213.34	167.37	352.25	1.0691
Acsm1_sg2	Acsm1	353.46/316.74/193.48	147.18/41.982/193.15	278.76	106.1	-1.3853
Acsm1_sg3	Acsm1	0/0/0	0/0/0	0.10499	0	-0.14403
Acsm1_sg1	Acsm1	115.86/95.935/84.756	62.092/89.795/223.88	98.03	107.69	0.13421
Acsm3_sg2	Acsm3	99.166/0/82.188	101.19/60.641/47.41	9.2479	66.265	2.7145
Acsm3_sg3	Acsm3	498.77/1066.7/944.3	3305.8/2762.7/3035.1	794.98	3026.4	1.9273
Acsm3_sg1	Acsm3	35.346/67.002/10.273	100.04/53.644/50.921	29.012	64.897	1.1347
Acsm3_sg4	Acsm3	44.183/22.08/0	94.288/0/70.236	4.5139	8.6237	0.80352
Acss1_sg1	Acss1	428.08/403.54/409.23	511.69/22.157/359.08	413.48	159.84	-1.3657
Acss1_sg3	Acss1	384.88/491.1/755.96	252.97/513.11/594.38	522.8	425.72	-0.29573
Acss1_sg2	Acss1	125.68/95.935/181.5	221.92/33.819/167.69	129.83	108.01	-0.26324
Acss1_sg4	Acss1	24.546/25.887/0	40.245/0/29.85	3.901	4.8438	0.25384
Acss2_sg4	Acss2	499.76/101.26/113.86	67.842/71.136/50.043	179.3	62.276	-1.5107
Acss2_sg3	Acss2	108/63.957/47.087	77.041/90.961/117.65	68.777	93.769	0.44166
Acss2_sg1	Acss2	441.83/156.85/256.84	334.61/570.26/195.78	261.1	334.3	0.35534
Acss2_sg2	Acss2	0/0/22.259	47.144/0/0	0.50695	0.67884	0.15584
Acta2_sg3	Acta2	98.184/95.174/184.07	231.12/234.4/323.09	119.82	259.64	1.1092
Acta2_sg1	Acta2	82.475/165.22/79.619	54.043/53.644/38.63	102.76	48.203	-1.0764
Acta2_sg4	Acta2	230.73/391.35/368.99	323.11/404.66/597.01	321.79	427.38	0.4083
Acta2_sg2	Acta2	378.99/347.19/333.89	446.15/227.4/538.19	352.86	379.38	0.10428
Actb_sg3	Actb	0/0/0	0/0/0	0.10499	0	-0.14403
Actb_sg2	Actb	0/0/0	0/0/0	0.10499	0	-0.14403
Actb_sg1	Actb	0/0/0	0/0/0	0.10499	0	-0.14403
Actb_sg4	Actb	0/0/8.5612	0/0/23.705	0.34245	0.51976	0.17898
Actg1_sg4	Actg1	22.582/0/9.4174	0/0/0	2.6844	0	-1.8814
Actg1_sg3	Actg1	88.366/167.51/89.037	97.738/139.94/177.35	109.64	134.37	0.29096
Actg1_sg1	Actg1	0/0/0	0/0/0	0.10499	0	-0.14403
Actg1_sg2	Actg1	0/0/17.979	0/53.644/0	0.46544	0.71303	0.22522
Actl6a_sg2	Actl6a	0/19.035/0	0/0/0	0.47625	0	-0.56193
Actl6a_sg4	Actl6a	0/0/0	0/0/0	0.10499	0	-0.14403
Actl6a_sg3	Actl6a	0/0/0	0/0/0	0.10499	0	-0.14403
Actl6a_sg1	Actl6a	0/0/0	0/0/0	0.10499	0	-0.14403
Actn1_sg1	Actn1	104.08/26.649/0	183.98/159.76/143.98	6.4316	161.75	4.4529
Actn1_sg4	Actn1	212.08/411.15/505.97	126.48/304.37/261.63	353.36	215.97	-0.70772
Actn1_sg3	Actn1	0/13.705/0	0/0/0	0.41683	0	-0.50266
Actn1_sg2	Actn1	0/0/0	0/0/0	0.10499	0	-0.14403
Actn3_sg3	Actn3	195.39/224.61/172.08	425.45/515.45/373.13	196.19	434.14	1.1419
Actn3_sg4	Actn3	24.546/51.774/27.396	0/0/27.217	32.658	0.54885	-4.4417
Actn3_sg2	Actn3	307.32/144.66/202.05	358.76/158.6/35.118	207.88	126.01	-0.7177
Actn3_sg1	Actn3	69.711/84.514/88.181	94.288/145.77/27.217	80.39	72.084	-0.15531
Actn4_sg3	Actn4	44.183/120.3/51.367	430.05/309.03/315.19	64.883	347.29	2.4023
Actn4_sg1	Actn4	160.04/149.99/439.19	602.53/227.4/278.31	219.28	336.6	0.61594
Actn4_sg4	Actn4	0/15.228/0	0/0/0	0.43517	0	-0.52122
Actn4_sg2	Actn4	168.88/176.64/40.238	57.493/212.24/121.16	106.3	113.94	0.099111
Actr10_sg3	Actr10	60.874/32.74/26.54	165.58/83.964/69.358	37.544	98.801	1.3726
Actr10_sg2	Actr10	19.637/0/21.403	55.193/0/60.579	3.3881	6.8487	0.83885
Actr10_sg4	Actr10	0/0/0	0/0/0	0.10499	0	-0.14403
Actr10_sg1	Actr10	0/0/0	0/0/0	0.10499	0	-0.14403
Actr1a_sg3	Actr1a	41.237/0/0	89.689/39.65/0	0.64493	6.9934	2.2808
Actr1a_sg2	Actr1a	249.39/183.49/254.27	49.444/248.39/116.77	226.6	112.79	-1.0001
Actr1a_sg4	Actr1a	385.86/299.99/345.02	140.28/103.79/423.17	341.82	183.34	-0.89504
Actr1a_sg1	Actr1a	110.95/32.74/23.115	52.894/48.979/41.264	43.81	47.461	0.113
Actr1b_sg4	Actr1b	0/0/0	64.392/0/0	0.10499	0.76398	0.6748
Actr1b_sg1	Actr1b	14.728/0/30.82	0/0/0	3.4791	0	-2.1632
Actr1b_sg2	Actr1b	98.184/100.5/138.69	60.943/20.991/117.65	111.03	53.22	-1.0469
Actr1b_sg3	Actr1b	270.99/61.672/111.3	201.23/80.466/151.89	123	134.99	0.13314
Actr2_sg3	Actr2	26.51/0/0	0/0/0	0.5432	0	-0.62593
Actr2_sg2	Actr2	0/0/0	0/0/0	0.10499	0	-0.14403
Actr2_sg4	Actr2	0/0/0	0/0/0	0.10499	0	-0.14403
Actr2_sg1	Actr2	0/0/0	0/0/0	0.10499	0	-0.14403
Actr3_sg2	Actr3	17.673/92.128/92.461	135.68/38.484/0	53.236	7.9615	-2.5974
Actr3_sg4	Actr3	22.582/22.842/69.346	0/53.644/59.701	32.961	6.7498	-2.1317
Actr3_sg3	Actr3	31.419/0/20.547	0/0/0	3.9223	0	-2.2993
Actr3_sg1	Actr3	0/0/0	0/0/0	0.10499	0	-0.14403
Actr3b_sg1	Actr3b	61.856/299.99/196.91	327.71/222.74/495.17	154.05	330.64	1.0969
Actr3b_sg2	Actr3b	8.8366/35.785/41.95	55.193/0/0	23.702	0.72077	-3.8435
Actr3b_sg4	Actr3b	252.33/588.55/458.88	566.88/583.08/743.63	408.47	626.41	0.61565
Actr3b_sg3	Actr3b	99.166/66.241/29.964	114.99/40.816/51.799	58.183	62.421	0.099769
Actr5_sg1	Actr5	0/22.842/69.346	0/0/0	5.3211	0	-2.6602
Actr5_sg4	Actr5	0/0/0	0/0/0	0.10499	0	-0.14403
Actr5_sg3	Actr5	354.44/243.64/364.71	150.63/297.37/403.86	315.81	262.52	-0.26568
Actr5_sg2	Actr5	15.709/0/0	0/0/28.095	0.44072	0.55573	0.1108
Actr6_sg4	Actr6	22.582/32.74/17.122	0/0/0	23.31	0	-4.6035
Actr6_sg1	Actr6	0/0/0	0/0/23.705	0.10499	0.51976	0.45981
Actr6_sg2	Actr6	0/0/0	0/0/0	0.10499	0	-0.14403
Actr6_sg3	Actr6	62.838/37.308/101.88	205.82/40.816/28.095	62.053	61.833	-0.0050426
Actr8_sg3	Actr8	43.201/19.035/0	24.147/57.142/71.114	4.2595	46.136	3.1638
Actr8_sg4	Actr8	0/0/0	42.545/0/0	0.10499	0.6527	0.58079
Actr8_sg1	Actr8	154.15/70.048/89.037	0/221.57/84.284	98.702	12.221	-2.9148
Actr8_sg2	Actr8	0/0/0	0/0/0	0.10499	0	-0.14403
Acvr1_sg3	Acvr1	496.81/1362.1/739.69	1163.7/2063/1694.5	794.01	1596.3	1.0066
Acvr1_sg2	Acvr1	308.3/207.1/239.71	370.25/515.45/419.66	248.28	431.05	0.79341
Acvr1_sg4	Acvr1	114.88/0/42.806	35.646/48.979/0	7.8015	5.4981	-0.43773
Acvr1_sg1	Acvr1	982.82/1247.2/1037.6	580.68/1483.4/1481.1	1083.5	1084.6	0.0014935
Acvr1b_sg1	Acvr1b	415.32/1085.7/809.04	318.51/801.16/467.95	714.55	492.44	-0.53617
Acvr1b_sg3	Acvr1b	0/0/0	0/0/0	0.10499	0	-0.14403
Acvr1b_sg2	Acvr1b	0/0/0	0/0/0	0.10499	0	-0.14403
Acvr1b_sg4	Acvr1b	0/0/16.266	0/30.32/0	0.447	0.57255	0.12004
Acvr2a_sg4	Acvr2a	50.074/0/39.382	79.34/61.807/68.48	5.7294	69.508	3.3892
Acvr2a_sg2	Acvr2a	130.58/38.831/66.778	154.08/0/48.288	69.712	8.9696	-2.8264
Acvr2a_sg1	Acvr2a	350.52/307.6/284.23	89.689/270.55/178.22	312.94	162.94	-0.93735
Acvr2a_sg3	Acvr2a	2982.8/4941.4/4754.9	1138.4/4559.7/3819.1	4122.9	2706.4	-0.6071
Acvr2b_sg4	Acvr2b	0/159.89/456.31	57.493/43.148/189.64	19.301	77.793	1.9565
Acvr2b_sg1	Acvr2b	111.93/87.56/41.95	159.83/0/118.52	74.367	12.279	-2.5047
Acvr2b_sg3	Acvr2b	270.01/183.49/402.38	523.19/271.72/429.32	271.16	393.72	0.5364
Acvr2b_sg2	Acvr2b	164.95/165.98/59.073	87.389/177.26/86.04	117.39	110.05	-0.092339
Acvrl1_sg4	Acvrl1	158.08/75.377/101.02	534.68/246.06/152.76	106.38	271.9	1.3456
Acvrl1_sg2	Acvrl1	156.11/195.68/267.97	481.79/317.2/394.2	201.54	392.02	0.95639
Acvrl1_sg1	Acvrl1	146.29/109.64/174.65	193.18/333.52/272.17	140.97	259.8	0.87737
Acvrl1_sg3	Acvrl1	270.01/76.139/124.14	234.57/108.45/220.37	136.67	177.65	0.37595
Acy1_sg1	Acy1	40.255/9.1367/0	0/27.988/0	3.2405	0.5549	-1.4474
Acy1_sg2	Acy1	359.35/268.77/147.25	442.7/211.08/357.33	242.29	322.02	0.40893
Acy1_sg4	Acy1	214.04/146.19/166.09	135.68/110.79/115.89	173.21	120.32	-0.52199
Acy1_sg3	Acy1	896.42/353.28/538.5	755.46/288.04/538.19	554.56	489.26	-0.18038
Acy3_sg3	Acy3	193.42/164.46/260.26	737.06/571.42/663.73	202.3	653.86	1.6876
Acy3_sg1	Acy3	26.51/0/66.778	39.095/0/0	5.5248	0.63183	-1.9994
Acy3_sg2	Acy3	636.23/609.11/399.81	907.24/448.97/725.19	537.1	665.99	0.30979
Acy3_sg4	Acy3	0/15.228/0	37.945/0/0	0.43517	0.6246	0.17886
Acyp1_sg3	Acyp1	76.584/108.88/102.73	254.12/132.94/233.54	94.974	199.08	1.0599
Acyp1_sg2	Acyp1	142.37/134.77/56.504	266.77/141.11/183.49	102.74	190.45	0.884
Acyp1_sg4	Acyp1	23.564/36.547/20.547	0/0/40.386	26.061	0.63978	-4.0447
Acyp1_sg1	Acyp1	464.41/767.48/696.88	809.5/725.36/1016.7	628.61	842.01	0.4211
Acyp2_sg4	Acyp2	313.21/478.15/505.97	2610.2/1516/1130.8	423.16	1647.9	1.9588
Acyp2_sg3	Acyp2	233.68/319.02/592.44	454.19/658.88/617.2	353.48	569.5	0.68651
Acyp2_sg2	Acyp2	8.8366/0/29.964	0/0/0	2.8951	0	-1.9616
Acyp2_sg1	Acyp2	99.166/124.11/99.31	213.87/116.62/150.13	106.92	155.29	0.53427
Ada_sg2	Ada	870.89/1321.8/1388.6	1291.3/2111.9/1407.4	1169.2	1565.7	0.42091
Ada_sg3	Ada	789.4/1145.1/977.69	1114.2/1419.2/1005.3	959.66	1167.1	0.28203
Ada_sg1	Ada	199.31/306.08/278.24	220.77/204.08/168.57	257	196.57	-0.38504
Ada_sg4	Ada	0/0/0	0/0/0	0.10499	0	-0.14403
Adal_sg2	Adal	33.383/16.751/45.375	79.34/52.478/0	29.394	7.375	-1.8596
Adal_sg4	Adal	963.18/1358.3/1386.9	1814.5/1703.8/1705.9	1219.7	1740.6	0.51271
Adal_sg3	Adal	828.67/685.25/858.69	410.5/693.87/419.66	787.09	492.61	-0.675
Adal_sg1	Adal	91.311/0/31.677	47.144/0/93.063	6.5227	7.5067	0.17735
Adam10_sg1	Adam10	86.402/100.5/79.619	379.45/205.25/316.94	88.425	291.17	1.708
Adam10_sg3	Adam10	70.692/94.412/61.641	0/0/0	74.376	0	-6.236
Adam10_sg2	Adam10	419.25/231.46/301.36	70.141/59.475/107.11	308.09	76.453	-1.9966
Adam10_sg4	Adam10	0/21.319/0	0/0/0	0.49832	0	-0.58334
Adam15_sg3	Adam15	0/66.241/52.224	156.38/62.973/76.382	6.9279	90.952	3.5359
Adam15_sg2	Adam15	173.79/214.71/253.41	638.17/889.79/977.16	211.46	821.73	1.9532
Adam15_sg1	Adam15	17.673/77.662/63.353	324.26/176.09/42.142	44.328	134.05	1.575
Adam15_sg4	Adam15	0/0/0	0/0/0	0.10499	0	-0.14403
Adam17_sg4	Adam17	0/0/43.662	240.32/0/83.406	0.65922	12.515	3.026
Adam17_sg3	Adam17	123.71/156.08/55.648	585.28/340.52/213.34	102.44	349.04	1.7588
Adam17_sg2	Adam17	16.691/19.796/0	0/0/0	3.1207	0	-2.0429
Adam17_sg1	Adam17	0/0/0	0/0/0	0.10499	0	-0.14403
Adam1a_sg4	Adam1a	2203.2/3612/3493.8	3687.6/4932.9/5079.8	3029.5	4521	0.57739
Adam1a_sg2	Adam1a	403.54/341.1/330.46	363.36/193.58/252.85	356.97	261.03	-0.45009
Adam1a_sg1	Adam1a	0/0/0	0/0/0	0.10499	0	-0.14403
Adam1a_sg3	Adam1a	571.43/624.34/527.37	694.51/640.23/457.41	573.02	588.09	0.037393
Adam22_sg2	Adam22	51.056/0/17.979	50.594/48.979/39.508	4.4222	46.09	3.1185
Adam22_sg1	Adam22	135.49/107.36/64.209	86.239/111.95/0.87795	97.755	21.05	-2.1631
Adam22_sg3	Adam22	434.96/778.14/790.2	827.9/1226.8/897.27	644.29	969.53	0.58882
Adam22_sg4	Adam22	540.01/1251.7/1154.1	812.95/1998.8/1419.7	920.55	1321.3	0.52093
Adam3_sg1	Adam3	30.437/0/23.971	0/0/0	4.089	0	-2.3474
Adam3_sg4	Adam3	47.128/33.501/5.1367	0/52.478/24.583	20.155	4.9629	-1.8269
Adam3_sg2	Adam3	1186.1/1132.9/993.96	450.74/768.5/668.12	1101.3	613.97	-0.8419
Adam3_sg3	Adam3	216/161.41/205.47	182.83/324.19/233.54	192.78	240.11	0.31529
Adam33_sg1	Adam33	356.41/854.28/959.71	1114.2/1619.8/1266.9	663.6	1317.4	0.98826
Adam33_sg4	Adam33	42.219/115.73/23.971	56.343/0/0	48.948	0.72643	-4.8546
Adam33_sg3	Adam33	10.8/19.796/4.2806	0/2.3323/6.1457	9.7306	1.0496	-2.3883
Adam33_sg2	Adam33	0/0/0	0/0/0	0.10499	0	-0.14403
Adam4_sg4	Adam4	0/15.989/141.26	155.23/143.44/54.433	6.0041	106.63	3.9418
Adam4_sg3	Adam4	187.53/146.19/79.619	0/137.61/185.25	129.72	13.566	-3.1658
Adam4_sg2	Adam4	19.637/14.466/0	64.392/0/36.874	2.9634	6.1011	0.84129
Adam4_sg1	Adam4	40.255/70.809/0.85612	0/145.77/121.16	13.886	11.994	-0.19618
Adam9_sg4	Adam9	0/0/17.979	70.141/0/54.433	0.46544	7.1625	2.4777
Adam9_sg3	Adam9	50.074/0/28.252	0/0/32.484	5.1202	0.58813	-1.9463
Adam9_sg1	Adam9	0/0/0	0/0/0	0.10499	0	-0.14403
Adam9_sg2	Adam9	114.88/118.02/82.188	39.095/229.73/71.992	103.67	86.499	-0.25854
Adamts1_sg4	Adamts1	440.85/251.26/107.02	684.17/478.13/274.8	228.03	447.97	0.9711
Adamts1_sg2	Adamts1	207.17/212.43/14.554	9.1989/158.6/97.453	86.324	52.31	-0.71197
Adamts1_sg3	Adamts1	0/0/0	0/0/0	0.10499	0	-0.14403
Adamts1_sg1	Adamts1	148.26/107.36/92.461	63.242/82.798/150.13	113.75	92.298	-0.29854
Adamts10_sg1	Adamts10	12.764/59.388/66.778	134.53/185.42/139.59	37.027	151.57	2.0044
Adamts10_sg3	Adamts10	0/0/0	0/60.641/0	0.10499	0.74689	0.66075
Adamts10_sg4	Adamts10	55.965/28.171/26.54	19.548/221.57/49.165	34.722	59.767	0.76647
Adamts10_sg2	Adamts10	12.764/31.217/0	0/82.798/0	3.3281	0.83939	-1.2345
Adamts14_sg3	Adamts14	59.892/16.751/53.08	82.79/54.81/75.504	37.641	69.975	0.87717
Adamts14_sg2	Adamts14	59.892/0/0	0/45.481/0	0.7434	0.66959	-0.062406
Adamts14_sg1	Adamts14	652.92/595.41/683.19	931.39/514.28/566.28	642.79	647.33	0.010119
Adamts14_sg4	Adamts14	1375.6/1923.3/1747.3	1106.2/2304.3/1813.9	1665.8	1665.9	8.334e-05
Adamts4_sg3	Adamts4	157.09/108.12/241.43	0/54.81/77.26	160.06	7.4172	-4.2582
Adamts4_sg1	Adamts4	157.09/99.742/50.511	0/59.475/16.681	92.512	4.5412	-4.0769
Adamts4_sg2	Adamts4	0/0/0	0/0/0	0.10499	0	-0.14403
Adamts4_sg4	Adamts4	35.346/51.774/12.842	37.945/41.982/23.705	28.663	33.553	0.22012
Adamts6_sg3	Adamts6	17.673/17.512/0	94.288/60.641/58.823	3.0515	69.546	4.122
Adamts6_sg4	Adamts6	133.53/49.49/92.461	202.38/204.08/54.433	84.866	131.02	0.62064
Adamts6_sg2	Adamts6	210.11/328.16/266.25	148.33/303.2/158.91	263.8	192.63	-0.45164
Adamts6_sg1	Adamts6	0/16.751/0	0/0/26.339	0.45234	0.54182	0.086257
Adamtsl4_sg3	Adamtsl4	0/0/0	68.992/0/29.85	0.10499	5.8148	2.6246
Adamtsl4_sg4	Adamtsl4	52.038/32.74/70.202	193.18/179.59/172.08	49.275	181.41	1.8593
Adamtsl4_sg2	Adamtsl4	234.66/14.466/166.94	0/59.475/24.583	82.873	5.1782	-3.7629
Adamtsl4_sg1	Adamtsl4	236.62/374.6/341.59	300.11/101.46/355.57	311.68	221.24	-0.49258
Adamtsl5_sg4	Adamtsl5	0/0/0	43.695/0/0	0.10499	0.65941	0.58663
Adamtsl5_sg2	Adamtsl5	198.33/67.002/73.627	78.19/33.819/0	99.286	6.3276	-3.7746
Adamtsl5_sg1	Adamtsl5	61.856/27.41/39.382	118.44/59.475/24.583	40.575	55.76	0.44917
Adamtsl5_sg3	Adamtsl5	206.19/112.69/111.3	274.82/82.798/208.08	137.26	167.93	0.28904
Adap1_sg4	Adap1	127.64/82.991/81.332	294.36/564.43/508.34	95.156	438.75	2.1932
Adap1_sg2	Adap1	100.15/62.434/77.051	51.744/0/120.28	78.395	8.4457	-3.0713
Adap1_sg1	Adap1	76.584/39.592/163.52	68.992/235.57/154.52	79.165	135.94	0.77249
Adap1_sg3	Adap1	240.55/88.321/113.01	79.34/241.4/55.311	133.91	101.96	-0.38996
Adap2_sg2	Adap2	20.619/37.308/0	113.84/50.145/63.213	4.1636	71.199	3.8055
Adap2_sg4	Adap2	0/17.512/28.252	0/0/0	3.5824	0	-2.1961
Adap2_sg3	Adap2	245.46/264.96/360.43	493.29/496.79/326.6	286.2	430.95	0.58884
Adap2_sg1	Adap2	0/16.751/0	0/0/0	0.45234	0	-0.53838
Adar_sg2	Adar	193.42/141.62/188.35	0/330.03/173.84	172.79	17.807	-3.208
Adar_sg4	Adar	942.57/853.52/744.83	561.13/717.19/658.47	843.06	642.31	-0.39184
Adar_sg3	Adar	1163.5/842.86/641.24	1005/796.49/484.63	856.73	729.32	-0.232
Adar_sg1	Adar	1379.5/2140.3/2221.6	1519/2211.1/2252	1871.9	1962.9	0.068449
Adarb1_sg4	Adarb1	42.219/13.705/77.051	0/30.32/24.583	35.488	4.1188	-2.8336
Adarb1_sg2	Adarb1	603.83/927.37/1249.9	195.48/1030.9/993.84	887.88	585.11	-0.60082
Adarb1_sg3	Adarb1	0/0/18.835	57.493/0/0	0.47423	0.732	0.23248
Adarb1_sg1	Adarb1	265.1/179.69/225.16	272.52/157.43/149.25	220.53	185.7	-0.2468
Adat1_sg2	Adat1	228.77/178.16/91.605	80.49/15.16/194.03	155.14	61.936	-1.3109
Adat1_sg4	Adat1	474.23/229.18/214.89	159.83/193.58/89.551	285.85	140.46	-1.0199
Adat1_sg3	Adat1	169.86/198.72/71.914	34.496/116.62/58.823	134.41	61.865	-1.107
Adat1_sg1	Adat1	0/0/0	0/0/0	0.10499	0	-0.14403
Adat2_sg2	Adat2	27.492/0/77.051	0/0/0	5.8709	0	-2.7805
Adat2_sg4	Adat2	0/0/0	0/0/0	0.10499	0	-0.14403
Adat2_sg3	Adat2	0/0/0	0/0/0	0.10499	0	-0.14403
Adat2_sg1	Adat2	0/0/0	0/0/0	0.10499	0	-0.14403
Adat3_sg3	Adat3	0/0/0	37.945/0/37.752	0.10499	5.1416	2.4746
Adat3_sg4	Adat3	0/0/0	0/12.828/64.091	0.10499	4.2618	2.2515
Adat3_sg1	Adat3	49.092/0/20.547	0/53.644/136.08	4.5657	8.9119	0.8326
Adat3_sg2	Adat3	0/0/0	0/0/0	0.10499	0	-0.14403
Adck1_sg3	Adck1	678.45/735.5/574.46	356.46/239.06/296.75	659.36	293.52	-1.1649
Adck1_sg2	Adck1	0/0/0	0/0/0	0.10499	0	-0.14403
Adck1_sg1	Adck1	221.9/284/395.53	315.06/167.93/267.78	292.11	241.97	-0.27065
Adck1_sg4	Adck1	962.2/1094.9/990.53	941.73/928.27/1045.6	1014.3	970.5	-0.063623
Adck2_sg2	Adck2	80.511/146.95/216.6	342.66/188.92/266.9	136.85	258.52	0.91274
Adck2_sg4	Adck2	281.79/143.9/107.87	78.19/157.43/127.3	163.55	116.16	-0.49009
Adck2_sg1	Adck2	552.78/545.92/529.08	275.97/705.53/488.14	542.5	456.37	-0.24893
Adck2_sg3	Adck2	338.73/368.51/219.17	432.35/325.36/265.14	301.32	334.11	0.14856
Adck5_sg3	Adck5	259.21/403.54/234.58	775/742.85/455.66	290.59	640.15	1.1367
Adck5_sg4	Adck5	399.61/280.95/391.25	45.994/145.77/212.47	352.84	112.54	-1.6399
Adck5_sg2	Adck5	804.13/1193.9/1053.9	879.64/839.64/922.73	1003.9	880.02	-0.18981
Adck5_sg1	Adck5	254.3/251.26/518.81	393.25/248.39/342.4	321.24	322.19	0.0042658
Adcy2_sg1	Adcy2	488.96/655.56/857.84	1607.5/2079.3/1487.3	650.27	1706.7	1.3907
Adcy2_sg3	Adcy2	237.61/46.445/72.77	119.59/1.1662/33.362	92.972	17.08	-2.3778
Adcy2_sg2	Adcy2	133.53/0/27.396	22.997/0/0	7.0624	0.51355	-2.4133
Adcy2_sg4	Adcy2	0/17.512/27.396	0/0/0	3.545	0	-2.1843
Adcy3_sg4	Adcy3	42.219/0/0	0/0/0	0.65078	0	-0.72315
Adcy3_sg1	Adcy3	3240.1/4109.2/4428.7	2105.4/3905.5/3185.2	3892.2	2969.7	-0.39015
Adcy3_sg3	Adcy3	600.89/1059.9/952.87	649.67/1270/1244.9	846.63	1009	0.25282
Adcy3_sg2	Adcy3	105.06/57.866/94.174	156.38/106.12/18.437	83.038	67.442	-0.29617
Adcy6_sg3	Adcy6	349.53/570.28/345.87	863.54/790.66/542.58	410.05	718.2	0.80709
Adcy6_sg1	Adcy6	27.492/15.228/26.54	66.692/0/0	22.318	0.77413	-3.7163
Adcy6_sg4	Adcy6	788.42/571.04/433.2	985.43/654.22/651.44	579.93	748.88	0.3683
Adcy6_sg2	Adcy6	22614/45399/45982	24483/60641/52031	36141	42589	0.23683
Adcy7_sg4	Adcy7	405.5/124.87/203.76	595.63/319.53/358.21	217.71	408.52	0.90492
Adcy7_sg2	Adcy7	226.8/153.04/293.65	157.53/108.45/51.799	216.82	96.02	-1.1668
Adcy7_sg1	Adcy7	754.05/651.75/615.55	340.36/672.88/527.65	671.3	494.4	-0.44051
Adcy7_sg3	Adcy7	18.655/10.659/19.691	9.1989/22.157/16.681	15.766	15.044	-0.06347
Adcy9_sg3	Adcy9	428.08/138.57/202.05	73.591/0/70.236	228.86	7.9328	-4.6855
Adcy9_sg4	Adcy9	139.42/143.14/70.202	131.08/0/99.209	111.9	10.822	-3.2556
Adcy9_sg1	Adcy9	72.656/190.35/49.655	215.02/24.49/190.52	88.241	100.18	0.1811
Adcy9_sg2	Adcy9	186.55/118.02/249.13	223.07/164.43/129.94	176.36	168.29	-0.067177
Add1_sg3	Add1	32.401/80.707/61.641	0/53.644/121.16	54.43	8.5699	-2.5341
Add1_sg2	Add1	1934.2/3323.5/3660.8	2719.4/4410.4/3839.3	2865.7	3584.3	0.32272
Add1_sg4	Add1	286.7/275.62/188.35	140.28/206.41/334.5	245.98	213.17	-0.20565
Add1_sg1	Add1	1326.5/2157.8/2026.4	1209.7/2479.3/2367.8	1796.7	1922.1	0.097284
Add3_sg1	Add3	682.38/1021.8/1148.1	1704.1/2443.1/1656.7	928.51	1903.5	1.0349
Add3_sg4	Add3	239.57/360.14/345.87	0/90.961/160.67	310.18	11.255	-4.6663
Add3_sg3	Add3	395.68/379.93/329.61	1292.4/420.99/512.73	367.3	653.42	0.82936
Add3_sg2	Add3	188.51/71.571/44.518	247.22/52.478/86.918	84.391	104.1	0.29968
Adgb_sg3	Adgb	161.02/31.978/166.09	279.42/307.87/309.04	94.958	298.45	1.6419
Adgb_sg4	Adgb	89.347/65.479/58.216	0/60.641/0	69.837	0.74689	-5.3416
Adgb_sg1	Adgb	156.11/149.99/184.92	140.28/90.961/169.45	162.99	129.31	-0.33165
Adgb_sg2	Adgb	0/0/0	0/0/0	0.10499	0	-0.14403
Adgra2_sg1	Adgra2	0/0/0	64.392/0/0	0.10499	0.76398	0.6748
Adgra2_sg2	Adgra2	26.51/13.705/17.979	0/0/0	18.697	0	-4.2999
Adgra2_sg3	Adgra2	185.57/58.627/134.41	41.395/136.44/45.654	113.52	63.662	-0.82457
Adgra2_sg4	Adgra2	0/0/0	0/0/0	0.10499	0	-0.14403
Adgrb2_sg1	Adgrb2	0/15.228/41.094	103.49/93.293/25.461	3.882	62.667	3.705
Adgrb2_sg3	Adgrb2	27.492/24.364/29.108	123.03/97.958/28.973	26.915	70.442	1.3557
Adgrb2_sg4	Adgrb2	18.655/14.466/0	52.894/0/0	2.9118	0.70923	-1.1945
Adgrb2_sg2	Adgrb2	349.53/189.59/161.81	194.33/129.44/143.98	220.52	153.57	-0.51913
Adgre1_sg3	Adgre1	120.77/86.798/74.483	229.97/606.41/192.27	92.083	299.32	1.6899
Adgre1_sg1	Adgre1	177.71/242.12/163.52	603.68/388.33/281.82	191.62	404.27	1.0731
Adgre1_sg4	Adgre1	1074.1/1389.5/1414.3	1723.6/2642.5/2091.3	1282.8	2119.8	0.72419
Adgre1_sg2	Adgre1	86.402/140.86/91.605	164.43/55.976/91.307	103.69	94.379	-0.13443
Adgre5_sg3	Adgre5	196.37/121.82/71.058	0/54.81/97.453	119.35	8.0214	-3.7378
Adgre5_sg2	Adgre5	176.73/366.99/255.98	205.82/27.988/217.73	255.11	107.91	-1.2337
Adgre5_sg1	Adgre5	0/15.989/0	0/0/64.969	0.44389	0.76654	0.29097
Adgre5_sg4	Adgre5	363.28/276.38/416.08	374.85/251.89/381.91	346.99	330.38	-0.070535
Adgrf3_sg3	Adgrf3	76.584/27.41/13.698	101.19/247.23/93.063	30.661	132.55	2.0765
Adgrf3_sg4	Adgrf3	305.35/155.32/296.22	93.139/299.71/113.26	241.3	146.78	-0.71336
Adgrf3_sg1	Adgrf3	0/0/0	0/0/0	0.10499	0	-0.14403
Adgrf3_sg2	Adgrf3	174.77/123.34/145.54	124.18/120.12/199.3	146.39	143.79	-0.025721
Adgrg1_sg2	Adgrg1	28.473/149.23/279.1	290.91/855.97/237.93	105.91	389.86	1.8703
Adgrg1_sg3	Adgrg1	113.89/118.02/129.27	106.94/53.644/66.725	120.22	72.611	-0.71966
Adgrg1_sg1	Adgrg1	248.41/102.79/176.36	281.72/215.74/189.64	165.14	225.89	0.44958
Adgrg1_sg4	Adgrg1	108/95.174/166.09	129.93/25.656/179.98	119.52	84.389	-0.49715
Adgrg6_sg4	Adgrg6	68.729/93.651/35.101	221.92/0/25.461	60.915	8.1792	-2.7538
Adgrg6_sg2	Adgrg6	229.75/268.01/160.95	279.42/382.5/355.57	214.8	336.21	0.64392
Adgrg6_sg1	Adgrg6	832.6/661.65/926.33	247.22/970.25/648.81	799.11	537.91	-0.57016
Adgrg6_sg3	Adgrg6	544.92/689.82/809.04	793.4/830.31/939.41	672.48	852.18	0.34121
Adgrl1_sg4	Adgrl1	575.36/535.26/641.24	295.51/309.03/352.94	582.33	318.24	-0.86966
Adgrl1_sg3	Adgrl1	252.33/213.19/237.15	94.288/223.9/255.48	233.66	175.38	-0.41186
Adgrl1_sg1	Adgrl1	0/0/0	0/0/0	0.10499	0	-0.14403
Adgrl1_sg2	Adgrl1	0/0/0	0/0/2.6339	0.10499	0.20125	0.1205
Adgrl2_sg3	Adgrl2	83.456/33.501/16.266	109.24/103.79/59.701	35.717	87.805	1.2742
Adgrl2_sg1	Adgrl2	401.57/139.33/107.02	0/75.801/158.03	181.6	10.527	-3.9856
Adgrl2_sg2	Adgrl2	164.95/240.6/386.97	98.888/269.38/372.25	248.57	214.86	-0.20936
Adgrl2_sg4	Adgrl2	21.6/16.751/71.058	26.447/51.311/20.193	29.533	30.156	0.029141
Adh1_sg4	Adh1	46.146/47.967/0	148.33/41.982/29.85	5.9577	57.093	3.0617
Adh1_sg1	Adh1	100.15/275.62/231.15	1234.9/565.59/647.05	185.49	767.42	2.0428
Adh1_sg3	Adh1	41.237/0/13.698	0/135.28/91.307	3.7493	10.636	1.2928
Adh1_sg2	Adh1	0/92.889/37.669	0/58.308/115.01	6.9554	8.6606	0.28016
Adh4_sg1	Adh4	88.366/221.56/110.44	1341.9/406.99/455.66	129.32	629.01	2.2733
Adh4_sg3	Adh4	501.72/678.4/560.76	144.88/267.05/202.81	575.76	198.72	-1.53
Adh4_sg4	Adh4	278.84/149.23/226.02	181.68/264.72/54.433	211.09	137.85	-0.61114
Adh4_sg2	Adh4	313.21/280.19/294.51	574.93/327.69/294.11	295.66	381.25	0.36568
Adh5_sg1	Adh5	192.44/297.7/165.23	393.25/451.31/512.73	211.54	449.79	1.0847
Adh5_sg2	Adh5	246.44/92.128/100.17	108.09/48.979/50.921	131.51	64.605	-1.0143
Adh5_sg4	Adh5	136.48/210.14/34.245	106.94/117.78/112.38	99.437	112.28	0.17358
Adh5_sg3	Adh5	34.364/122.58/111.3	62.092/123.61/67.603	77.705	80.361	0.047882
Adhfe1_sg2	Adhfe1	32.401/16.751/23.115	0/43.148/0	23.24	0.65623	-3.8714
Adhfe1_sg4	Adhfe1	618.56/1426.8/1270.5	1418.9/2002.3/1707.6	1038.9	1692.9	0.70388
Adhfe1_sg1	Adhfe1	343.64/277.91/477.72	112.69/338.19/205.44	357.32	198.58	-0.84432
Adhfe1_sg3	Adhfe1	0/0/0	0/0/0	0.10499	0	-0.14403
Adi1_sg1	Adi1	30.437/94.412/129.27	292.06/332.36/224.76	71.909	279.43	1.9434
Adi1_sg4	Adi1	120.77/63.195/126.71	98.888/66.472/0	98.893	8.6021	-3.379
Adi1_sg3	Adi1	17.673/0/0	36.795/0/0	0.46224	0.61723	0.14534
Adi1_sg2	Adi1	29.455/71.571/83.9	52.894/139.94/20.193	56.145	53.103	-0.078908
Adipor1_sg4	Adipor1	20.619/74.616/53.936	6.8992/169.09/0	43.634	4.8107	-2.9414
Adipor1_sg2	Adipor1	18.655/19.796/20.547	124.18/0/54.433	19.651	8.684	-1.0925
Adipor1_sg3	Adipor1	0/0/0	0/0/0	0.10499	0	-0.14403
Adipor1_sg1	Adipor1	149.24/151.52/247.42	174.78/166.76/155.4	177.53	165.45	-0.10102
Adipor2_sg2	Adipor2	14.728/9.1367/0	433.5/0/34.24	2.2926	11.319	1.9036
Adipor2_sg3	Adipor2	60.874/62.434/47.943	225.37/174.93/105.35	56.693	160.75	1.4873
Adipor2_sg4	Adipor2	21.6/20.557/18.835	0/58.308/97.453	20.299	8.1903	-1.2126
Adipor2_sg1	Adipor2	0/0/23.115	0/0/0	0.5146	0	-0.59894
Adk_sg3	Adk	53.019/0/7.7051	0/0/0	3.3611	0	-2.1247
Adk_sg2	Adk	21.6/0/50.511	108.09/0/27.217	4.6889	6.5609	0.4104
Adk_sg1	Adk	404.52/392.12/355.29	239.17/341.69/338.89	383.39	302.55	-0.34064
Adk_sg4	Adk	697.11/726.36/373.27	716.36/831.48/517.12	573.89	675.34	0.23447
Adm_sg2	Adm	35.346/16.751/39.382	0/0/0	28.577	0	-4.8864
Adm_sg4	Adm	52.038/36.547/78.763	35.646/0/17.559	53.113	3.8817	-3.4705
Adm_sg3	Adm	69.711/30.456/14.554	57.493/82.798/0	31.401	7.7158	-1.8943
Adm_sg1	Adm	41.237/36.547/49.655	109.24/51.311/44.776	42.141	63.085	0.57091
Adnp_sg1	Adnp	550.81/330.44/392.96	55.193/501.45/221.24	415.1	183	-1.1772
Adnp_sg2	Adnp	1182.1/1247.9/1010.2	255.27/1152.2/1122.9	1142.2	691.26	-0.72375
Adnp_sg3	Adnp	21.6/0/0	0/107.29/0	0.50093	0.92404	0.35828
Adnp_sg4	Adnp	133.53/143.14/130.13	54.043/236.73/135.21	135.49	120.06	-0.17305
Adnp2_sg1	Adnp2	24.546/41.876/47.087	0/43.148/15.803	36.447	3.9972	-2.9057
Adnp2_sg3	Adnp2	118.8/59.388/97.598	4.5994/150.44/40.386	88.31	30.496	-1.5037
Adnp2_sg2	Adnp2	1022.1/780.42/804.76	1606.4/1040.2/854.25	862.64	1125.9	0.38392
Adnp2_sg4	Adnp2	0/0/0	0/0/0	0.10499	0	-0.14403
Ado_sg2	Ado	594.99/671.54/910.92	1683.4/1128.9/1194.9	713.99	1314.4	0.87948
Ado_sg1	Ado	41.237/89.082/57.36	93.139/118.95/59.701	59.511	87.132	0.54246
Ado_sg3	Ado	0/0/0	0/0/0	0.10499	0	-0.14403
Ado_sg4	Ado	539.03/825.35/770.51	1078.6/454.81/662.86	699.86	687.65	-0.025351
Adora2b_sg1	Adora2b	40.255/83.753/56.504	0/0/72.87	57.544	0.80029	-5.0232
Adora2b_sg3	Adora2b	52.038/0/19.691	0/0/0	4.5903	0	-2.4829
Adora2b_sg2	Adora2b	195.39/451.5/349.3	555.38/388.33/507.46	313.52	478.34	0.60791
Adora2b_sg4	Adora2b	0/0/0	0/0/0	0.10499	0	-0.14403
Adpgk_sg1	Adpgk	108.98/257.35/365.56	818.7/532.94/483.75	217.26	595.4	1.4502
Adpgk_sg2	Adpgk	55.965/33.501/92.461	0/127.11/57.067	55.767	8.8927	-2.5206
Adpgk_sg3	Adpgk	221.9/225.37/361.28	499.04/295.04/382.79	262.4	383.41	0.54536
Adpgk_sg4	Adpgk	1078.1/1160.4/1009.4	1097/1230.3/805.08	1080.8	1028.1	-0.072166
Adprh_sg3	Adprh	27.492/70.809/47.087	0/69.97/0	45.096	0.7882	-4.6881
Adprh_sg4	Adprh	17.673/32.74/78.763	40.245/0/0	35.738	0.63892	-4.4865
Adprh_sg1	Adprh	33.383/56.343/20.547	0/0/24.583	33.818	0.52728	-4.5108
Adprh_sg2	Adprh	61.856/73.093/65.921	95.438/37.317/31.606	66.798	48.295	-0.45981
Adprhl1_sg2	Adprhl1	82.475/0/0	0/0/0	0.83817	0	-0.87827
Adprhl1_sg1	Adprhl1	33.383/51.013/119.86	89.689/57.142/100.09	58.892	80.052	0.4365
Adprhl1_sg4	Adprhl1	267.06/184.26/148.97	201.23/241.4/68.48	194.26	149.3	-0.37758
Adprhl1_sg3	Adprhl1	569.47/852.75/727.7	581.83/545.77/619.84	707	581.69	-0.28101
Adprhl2_sg2	Adprhl2	207.17/40.354/73.627	68.992/0/0	85.087	0.78405	-5.5926
Adprhl2_sg4	Adprhl2	72.656/41.115/23.115	0/95.626/32.484	41.037	6.6818	-2.4521
Adprhl2_sg3	Adprhl2	616.6/435.51/435.77	538.13/73.469/162.42	489.13	185.91	-1.3908
Adprhl2_sg1	Adprhl2	0/42.638/0	50.594/0/0	0.65325	0.69735	0.037986
Adprm_sg2	Adprm	245.46/166.74/113.86	526.64/220.41/424.93	167.04	366.74	1.1299
Adprm_sg4	Adprm	132.55/102.03/80.476	89.689/0/143.98	102.86	10.796	-3.1383
Adprm_sg1	Adprm	139.42/63.957/41.95	298.96/37.317/95.697	72.065	102.24	0.49882
Adprm_sg3	Adprm	17.673/62.434/171.22	49.444/66.472/110.62	57.431	71.378	0.30882
Adra1a_sg4	Adra1a	115.86/44.161/182.35	6.8992/141.11/81.65	97.734	43.131	-1.1618
Adra1a_sg3	Adra1a	542.96/593.12/407.51	901.49/783.66/465.32	508.18	690.16	0.44084
Adra1a_sg1	Adra1a	189.5/254.3/295.36	85.09/345.19/219.49	242.35	186.13	-0.37895
Adra1a_sg2	Adra1a	123.71/76.139/42.806	193.18/57.142/63.213	73.887	88.71	0.26056
Adrb1_sg1	Adrb1	83.456/92.889/138.69	377.15/178.42/258.12	102.45	258.98	1.3295
Adrb1_sg3	Adrb1	89.347/95.174/15.41	0/62.973/21.071	50.839	5.0113	-3.1083
Adrb1_sg2	Adrb1	44.183/0/0	0/0/0	0.66222	0	-0.73311
Adrb1_sg4	Adrb1	105.06/117.25/289.37	157.53/197.08/294.11	152.77	209.02	0.44977
Adrb2_sg4	Adrb2	159.06/39.592/90.749	40.245/0/44.776	83.003	5.5572	-3.6793
Adrb2_sg2	Adrb2	23.564/38.069/70.202	0/83.964/24.583	39.796	5.8202	-2.5805
Adrb2_sg1	Adrb2	20.619/25.126/2.5684	0/0/44.776	11.073	0.6656	-2.8576
Adrb2_sg3	Adrb2	484.05/570.28/425.49	952.08/451.31/675.15	489.73	661.99	0.43406
Adrm1_sg2	Adrm1	14.728/99.742/70.202	55.193/0/10.535	46.938	3.7887	-3.3235
Adrm1_sg3	Adrm1	19.637/11.421/21.403	0/0/18.437	16.873	0.47018	-3.6037
Adrm1_sg1	Adrm1	155.13/280.19/285.95	48.294/90.961/59.701	231.64	64.013	-1.8393
Adrm1_sg4	Adrm1	0/0/0	0/0/0	0.10499	0	-0.14403
Adsl_sg1	Adsl	0/70.048/68.49	62.092/123.61/50.921	7.7359	73.121	3.0848
Adsl_sg2	Adsl	34.364/38.069/71.914	89.689/190.09/111.5	45.486	123.88	1.4257
Adsl_sg4	Adsl	0/0/0	0/0/0	0.10499	0	-0.14403
Adsl_sg3	Adsl	0/0/0	0/0/0	0.10499	0	-0.14403
Adss_sg2	Adss	27.492/0/20.547	0/46.647/0	3.7478	0.6761	-1.5021
Adss_sg1	Adss	0/0/0	0/0/0	0.10499	0	-0.14403
Adss_sg4	Adss	0/0/0	0/0/0	0.10499	0	-0.14403
Adss_sg3	Adss	180.66/148.47/95.886	88.539/123.61/162.42	137.01	121.14	-0.17625
Adssl1_sg3	Adssl1	0/0/0	134.53/36.151/29.85	0.10499	52.578	5.5995
Adssl1_sg4	Adssl1	0/0/0	0/0/0	0.10499	0	-0.14403
Adssl1_sg1	Adssl1	0/0/0	0/0/0	0.10499	0	-0.14403
Adssl1_sg2	Adssl1	1937.2/3411.8/3146.3	2637.8/3708.4/2852.5	2749.9	3033.1	0.14136
Adtrp_sg1	Adtrp	0/23.603/40.238	49.444/115.45/32.484	4.4727	57.038	3.4067
Adtrp_sg4	Adtrp	272.95/300.75/261.97	0/108.45/98.331	278.09	10.123	-4.6491
Adtrp_sg3	Adtrp	76.584/88.321/130.99	0/80.466/0	96.048	0.8305	-5.7284
Adtrp_sg2	Adtrp	733.43/935.75/986.25	697.96/1235/981.55	878.02	945.81	0.10718
Aebp2_sg3	Aebp2	512.52/388.31/354.44	62.092/124.78/212.47	413.18	118.09	-1.7982
Aebp2_sg2	Aebp2	147.28/65.479/120.71	247.22/34.985/21.949	105.2	57.522	-0.85976
Aebp2_sg1	Aebp2	114.88/46.445/28.252	295.51/36.151/41.264	53.236	76.147	0.50836
Aebp2_sg4	Aebp2	54.983/86.037/101.88	60.943/53.644/163.3	78.406	81.134	0.04872
Aen_sg3	Aen	23.564/19.796/14.554	150.63/108.45/110.62	18.937	121.81	2.6228
Aen_sg4	Aen	0/0/0	71.291/0/0	0.10499	0.79375	0.69894
Aen_sg1	Aen	18.655/0/0	0/0/0	0.47241	0	-0.55818
Aen_sg2	Aen	0/0/0	0/0/0	0.10499	0	-0.14403
Afap1_sg2	Afap1	112.91/47.967/77.051	56.343/59.475/15.803	74.735	37.575	-0.9733
Afap1_sg1	Afap1	405.5/370.03/448.61	518.59/255.39/302.02	406.79	342	-0.24961
Afap1_sg3	Afap1	115.86/55.581/202.05	140.28/89.795/71.114	109.18	96.403	-0.17788
Afap1_sg4	Afap1	147.28/194.15/231.15	411.65/102.62/177.35	187.67	195.69	0.060048
Afap1l1_sg2	Afap1l1	61.856/35.785/39.382	390.95/157.43/147.5	44.342	208.62	2.2088
Afap1l1_sg4	Afap1l1	52.038/21.319/24.828	81.64/0/17.559	30.207	5.1457	-2.3442
Afap1l1_sg3	Afap1l1	27.492/33.501/0	0/0/17.559	4.4259	0.46103	-1.8929
Afap1l1_sg1	Afap1l1	232.7/138.57/181.5	287.46/100.29/79.894	180.21	132.08	-0.4454
Afdn_sg1	Afdn	144.33/207.1/138.69	311.61/328.86/266.9	160.64	301.29	0.90313
Afdn_sg4	Afdn	222.88/314.45/146.4	377.15/181.92/52.677	217.3	153.5	-0.49868
Afdn_sg3	Afdn	890.53/803.26/461.45	967.03/1051.9/589.99	691.11	843.5	0.2871
Afdn_sg2	Afdn	793.33/1155.8/1410	1320/875.79/845.47	1089.4	992.42	-0.13438
Aff1_sg3	Aff1	165.93/159.89/181.5	59.793/110.79/57.067	168.87	72.31	-1.2123
Aff1_sg1	Aff1	339.72/212.43/166.94	307.01/416.32/317.82	229.25	343.76	0.5824
Aff1_sg2	Aff1	313.21/453.03/339.02	227.67/473.46/266.02	363.69	306.09	-0.24802
Aff1_sg4	Aff1	1849.8/1435.2/1612.9	1523.6/1335.3/1431.9	1623.9	1428.2	-0.18514
Aff4_sg3	Aff4	68.729/145.43/241.43	197.78/439.65/280.95	134.14	290.16	1.1073
Aff4_sg2	Aff4	110.95/13.705/24.828	58.643/0/0	33.583	0.7375	-4.315
Aff4_sg4	Aff4	0/0/0	0/0/0	0.10499	0	-0.14403
Aff4_sg1	Aff4	2845.4/4113/3637.7	2430.8/4222.7/3388.9	3491.7	3264.4	-0.097109
Afg1l_sg4	Afg1l	1623/1275.3/1036.8	595.63/765.01/362.6	1289.8	548.73	-1.2315
Afg1l_sg2	Afg1l	0/16.751/21.403	0/0/0	3.2091	0	-2.0735
Afg1l_sg1	Afg1l	474.23/212.43/172.94	441.55/424.48/225.63	259.24	348.41	0.42504
Afg1l_sg3	Afg1l	51.056/37.308/251.7	117.29/58.308/60.579	78.298	74.552	-0.069811
Afg3l1_sg1	Afg3l1	119.78/48.729/0	98.888/117.78/134.33	8.2653	116.09	3.6597
Afg3l1_sg3	Afg3l1	118.8/149.99/178.93	0/384.84/88.673	147.19	14.962	-3.2147
Afg3l1_sg2	Afg3l1	589.1/533.73/571.89	873.89/675.21/755.92	564.43	764.06	0.43622
Afg3l1_sg4	Afg3l1	0/0/0	0/0/0	0.10499	0	-0.14403
Afg3l2_sg1	Afg3l2	0/0/0	0/0/0	0.10499	0	-0.14403
Afg3l2_sg4	Afg3l2	0/0/0	0/0/0	0.10499	0	-0.14403
Afg3l2_sg2	Afg3l2	0/0/0	0/0/0	0.10499	0	-0.14403
Afg3l2_sg3	Afg3l2	45.165/0/0	0/47.813/0	0.66781	0.6825	0.012652
Afm_sg2	Afm	1780.1/3316.6/2692.5	3801.4/5071.7/4187	2514.4	4321.8	0.7812
Afm_sg1	Afm	603.83/602.26/462.31	697.96/207.58/286.21	551.92	346.14	-0.67156
Afm_sg3	Afm	138.44/395.16/190.06	317.36/201.75/395.96	218.27	293.77	0.42689
Afm_sg4	Afm	0/0/0	0/0/0	0.10499	0	-0.14403
Afmid_sg4	Afmid	14.728/0/0	0/51.311/31.606	0.42929	5.3626	2.1543
Afmid_sg1	Afmid	67.747/138.57/47.943	418.55/40.816/158.03	76.645	139.3	0.85352
Afmid_sg3	Afmid	736.38/825.35/869.82	985.43/1060/993.84	808.58	1012.6	0.32419
Afmid_sg2	Afmid	227.79/431.71/424.64	162.13/417.49/315.19	346.94	277.36	-0.3219
Afp_sg4	Afp	489.94/424.85/606.99	1337.3/1563.8/1620.7	501.79	1502.1	1.5799
Afp_sg2	Afp	54.983/278.67/89.893	580.68/115.45/382.79	111.28	294.99	1.3984
Afp_sg3	Afp	139.42/71.571/214.03	106.94/37.317/13.169	128.79	37.497	-1.7534
Afp_sg1	Afp	0/0/14.554	48.294/0/0	0.42721	0.68511	0.23964
Aftph_sg3	Aftph	22.582/83.753/18.835	0/59.475/22.827	32.923	5.0499	-2.4873
Aftph_sg4	Aftph	67.747/20.557/13.698	44.844/0/15.803	26.742	4.0501	-2.4577
Aftph_sg2	Aftph	538.05/389.07/442.62	86.239/173.76/345.91	452.51	173.08	-1.3814
Aftph_sg1	Aftph	182.62/87.56/65.065	75.891/37.317/76.382	101.34	60.036	-0.74563
Aga_sg4	Aga	40.255/17.512/0	39.095/51.311/74.626	4.0423	53.101	3.4235
Aga_sg2	Aga	12.764/102.03/300.5	232.27/394.16/218.61	73.267	271.51	1.8755
Aga_sg1	Aga	135.49/51.774/43.662	0/94.46/122.91	67.42	10.417	-2.5832
Aga_sg3	Aga	162/124.11/57.36	103.49/51.311/86.04	104.88	77.024	-0.44042
Agap1_sg3	Agap1	20.619/43.399/84.756	0/0/55.311	42.346	0.72136	-4.6543
Agap1_sg4	Agap1	660.78/320.54/506.83	486.39/686.87/638.27	475.27	597.43	0.32942
Agap1_sg1	Agap1	579.29/237.55/451.18	221.92/344.02/374.89	395.98	305.89	-0.37135
Agap1_sg2	Agap1	238.59/258.87/171.22	419.7/78.133/236.17	219.5	197.88	-0.14891
Agap3_sg3	Agap3	22.582/163.7/184.07	346.11/86.296/138.72	88.019	160.63	0.86049
Agap3_sg4	Agap3	308.3/127.91/253.41	86.239/40.816/97.453	215.4	70.01	-1.6076
Agap3_sg2	Agap3	609.72/432.47/564.19	341.51/143.44/233.54	529.87	225.33	-1.2299
Agap3_sg1	Agap3	116.84/140.86/159.24	208.12/202.91/183.49	137.87	197.89	0.5182
Agbl3_sg2	Agbl3	99.166/80.707/170.37	577.23/299.71/299.38	110.89	372.76	1.74
Agbl3_sg1	Agbl3	50.074/20.557/0	45.994/0/0	4.5973	0.67247	-1.7428
Agbl3_sg4	Agbl3	347.57/215.47/160.1	81.64/107.29/140.47	228.88	107.16	-1.0878
Agbl3_sg3	Agbl3	232.7/90.605/109.58	119.59/113.12/204.56	132.21	140.4	0.086076
Agbl5_sg2	Agbl5	223.86/109.64/190.92	0/118.95/167.69	167.34	12.494	-3.641
Agbl5_sg3	Agbl5	263.13/165.22/90.749	286.31/1.1662/232.66	158.02	43.766	-1.8288
Agbl5_sg4	Agbl5	910.17/1519.7/2172.8	1576.5/2553.9/2039.5	1443.1	2017.5	0.48304
Agbl5_sg1	Agbl5	0/0/0	0/0/0	0.10499	0	-0.14403
Ager_sg1	Ager	293.57/372.32/214.89	924.49/869.96/822.64	286.38	871.37	1.602
Ager_sg3	Ager	8.8366/55.581/72.77	0/0/25.461	32.999	0.53464	-4.4695
Ager_sg4	Ager	95.238/122.58/35.101	58.643/149.27/233.54	74.294	126.93	0.76479
Ager_sg2	Ager	0/0/0	0/0/0	0.10499	0	-0.14403
Agfg1_sg2	Agfg1	150.22/41.876/185.78	393.25/528.27/359.08	105.36	420.96	1.9882
Agfg1_sg4	Agfg1	131.57/155.32/178.07	119.59/236.73/25.461	153.81	89.715	-0.77112
Agfg1_sg1	Agfg1	157.09/247.45/132.7	331.16/264.72/158.03	172.79	240.18	0.47276
Agfg1_sg3	Agfg1	0/0/0	0/0/0	0.10499	0	-0.14403
Agfg2_sg1	Agfg2	303.39/400.49/605.28	3589.9/1743.4/1618.1	418.97	2163.5	2.3657
Agfg2_sg2	Agfg2	77.565/298.46/285.09	317.36/342.85/261.63	187.6	305.34	0.6998
Agfg2_sg4	Agfg2	141.38/140.86/219.17	167.88/72.302/81.65	163.43	99.708	-0.70727
Agfg2_sg3	Agfg2	547.87/793.37/559.05	390.95/462.97/710.27	624.02	504.7	-0.30562
Aggf1_sg2	Aggf1	54.001/92.128/74.483	37.945/0/42.142	71.829	5.3369	-3.5227
Aggf1_sg3	Aggf1	15.709/66.241/47.943	0/52.478/78.138	36.835	7.3371	-2.1821
Aggf1_sg4	Aggf1	422.19/366.99/441.76	777.3/446.64/480.24	409.06	550.39	0.42726
Aggf1_sg1	Aggf1	224.84/274.86/282.52	294.36/230.9/96.575	259.43	187.25	-0.46823
Agk_sg3	Agk	0/0/0	6.8992/66.472/28.973	0.10499	23.738	4.4846
Agk_sg4	Agk	83.456/184.26/237.15	129.93/330.03/203.69	153.93	205.95	0.41763
Agk_sg2	Agk	250.37/203.29/214.03	131.08/171.43/218.61	221.68	170	-0.38101
Agk_sg1	Agk	93.275/100.5/66.778	81.64/205.25/20.193	85.546	69.737	-0.29099
Agl_sg2	Agl	0/0/0	50.594/0/0	0.10499	0.69735	0.61925
Agl_sg4	Agl	150.22/140.1/91.605	243.77/243.73/167.69	124.46	215.18	0.78499
Agl_sg1	Agl	394.7/561.9/369.85	370.25/195.92/290.6	434.49	276.25	-0.65149
Agl_sg3	Agl	867.95/909.86/731.99	443.85/811.65/478.49	833.02	556.54	-0.58102
Agmo_sg1	Agmo	85.42/264.96/233.72	196.63/405.83/231.78	174.25	264.46	0.59904
Agmo_sg3	Agmo	324.01/526.12/351.01	258.72/319.53/278.31	391.13	284.42	-0.45826
Agmo_sg2	Agmo	0/27.41/0	0/0/62.335	0.55037	0.75469	0.1786
Agmo_sg4	Agmo	0/0/18.835	0/0/27.217	0.47423	0.54885	0.071232
Ago1_sg2	Ago1	42.219/23.603/65.921	0/0/60.579	40.358	0.7466	-4.5656
Ago1_sg3	Ago1	448.7/619.77/975.98	994.63/1007.6/778.75	647.46	920.68	0.50726
Ago1_sg4	Ago1	216/418/214.03	215.02/426.82/496.92	268.36	357.28	0.41158
Ago1_sg1	Ago1	627.4/255.07/252.56	335.76/361.51/138.72	343.18	256.32	-0.41963
Ago2_sg4	Ago2	10.8/0/0	66.692/22.157/0	0.37769	5.1974	2.1694
Ago2_sg1	Ago2	0/0/0	0/0/0	0.10499	0	-0.14403
Ago2_sg2	Ago2	0/0/0	0/0/0	0.10499	0	-0.14403
Ago2_sg3	Ago2	1379.5/1216.7/1036.8	837.1/1645.5/1286.2	1202.8	1210	0.0086263
Ago3_sg4	Ago3	0/32.74/25.684	120.74/101.46/17.559	4.2912	59.965	3.5263
Ago3_sg2	Ago3	155.13/248.21/374.13	251.82/234.4/0	243.33	17.977	-3.6865
Ago3_sg1	Ago3	327.93/465.97/594.15	779.6/783.66/527.65	449.45	685.67	0.60825
Ago3_sg3	Ago3	714.78/835.24/952.87	1032.6/1153.3/1198.4	828.59	1125.9	0.44187
Ago4_sg3	Ago4	199.31/63.195/60.785	0/60.641/96.575	91.496	8.274	-3.3181
Ago4_sg1	Ago4	22.582/15.989/17.979	0/0/43.02	18.655	0.65548	-3.5696
Ago4_sg2	Ago4	865.98/1488.5/1654.9	1360.3/2654.2/2457.4	1287.3	2070.2	0.68501
Ago4_sg4	Ago4	474.23/204.05/319.33	246.07/158.6/158.91	313.81	183.73	-0.76908
Agpat1_sg1	Agpat1	215.02/370.03/165.23	45.994/277.55/109.74	236.02	111.92	-1.0697
Agpat1_sg4	Agpat1	0/0/0	0/0/0	0.10499	0	-0.14403
Agpat1_sg2	Agpat1	0/0/0	0/0/0	0.10499	0	-0.14403
Agpat1_sg3	Agpat1	122.73/81.469/17.122	170.18/44.314/38.63	55.573	66.312	0.25075
Agpat2_sg2	Agpat2	182.62/386.02/276.53	1037.2/867.63/551.36	269.14	791.66	1.553
Agpat2_sg1	Agpat2	178.69/79.946/123.28	205.82/73.469/0	120.77	11.385	-3.2975
Agpat2_sg3	Agpat2	203.24/42.638/37.669	97.738/136.44/59.701	68.88	92.688	0.42298
Agpat2_sg4	Agpat2	410.41/693.62/580.45	685.32/650.72/492.53	548.75	603.36	0.13664
Agpat3_sg2	Agpat3	3.9274/0/35.957	0/0/0	2.3397	0	-1.7397
Agpat3_sg3	Agpat3	273.93/217/104.45	94.288/120.12/277.43	183.8	146.48	-0.3255
Agpat3_sg4	Agpat3	0/16.751/0	47.144/0/0	0.45234	0.67884	0.20909
Agpat3_sg1	Agpat3	308.3/296.18/419.5	386.35/177.26/339.77	337.1	285.5	-0.23892
Agpat4_sg3	Agpat4	650.96/491.86/506.83	2080.1/929.44/709.39	545.44	1111	1.0251
Agpat4_sg1	Agpat4	127.64/63.195/212.32	194.33/0/64.969	119.66	10.715	-3.3644
Agpat4_sg4	Agpat4	0/0/0	0/0/0	0.10499	0	-0.14403
Agpat4_sg2	Agpat4	70.692/0/63.353	0/104.96/33.362	7.5586	6.9576	-0.10503
Agpat5_sg2	Agpat5	975.95/1202.2/1192.6	2031.8/1464.7/2162.4	1118.5	1860	0.73326
Agpat5_sg1	Agpat5	26.51/0/19.691	0/0/0	3.6483	0	-2.2167
Agpat5_sg4	Agpat5	108/132.48/115.58	208.12/80.466/175.59	118.26	143.28	0.27478
Agpat5_sg3	Agpat5	45.165/0/0	0/0/86.04	0.66781	0.85148	0.15073
Agps_sg1	Agps	224.84/230.7/250.84	1237.2/419.82/188.76	235.2	461.15	0.96832
Agps_sg2	Agps	151.2/141.62/80.476	709.46/171.43/78.138	119.89	211.86	0.81614
Agps_sg4	Agps	248.41/144.66/80.476	532.38/111.95/228.27	142.48	238.75	0.74064
Agps_sg3	Agps	0/28.933/0	33.346/0/0	0.56216	0.59414	0.029237
Agrn_sg1	Agrn	1621/2740.2/2553	75.891/951.59/876.2	2246.7	398.59	-2.4918
Agrn_sg4	Agrn	113.89/95.935/115.58	0/48.979/0	108.09	0.6888	-6.0134
Agrn_sg3	Agrn	95.238/99.742/113.86	137.98/11.662/0	102.65	5.3559	-4.0275
Agrn_sg2	Agrn	292.59/200.25/163.52	302.41/122.45/41.264	212.39	115.22	-0.87669
Agt_sg1	Agt	0/26.649/28.252	0/0/14.925	4.1328	0.43163	-1.8421
Agt_sg2	Agt	1181.2/1131.4/1216.6	855.5/1016.9/655.83	1175.9	829.4	-0.50306
Agt_sg3	Agt	375.06/290.09/382.69	407.05/450.14/368.74	346.6	407.29	0.23218
Agt_sg4	Agt	341.68/297.7/339.02	254.12/397.66/206.32	325.5	275.23	-0.24117
Agtpbp1_sg1	Agtpbp1	74.62/86.037/107.02	171.33/149.27/208.95	88.24	174.83	0.97842
Agtpbp1_sg4	Agtpbp1	22.582/51.774/53.936	54.043/0/27.217	39.812	5.1884	-2.7214
Agtpbp1_sg3	Agtpbp1	446.74/405.82/538.5	243.77/560.93/461.8	460.46	398.22	-0.20902
Agtpbp1_sg2	Agtpbp1	16.691/0/0	0/0/22.827	0.45169	0.51204	0.058766
Agtrap_sg3	Agtrap	86.402/54.059/36.813	111.54/97.958/118.52	55.613	109	0.95828
Agtrap_sg4	Agtrap	26.51/42.638/50.511	0/9.3293/40.386	38.51	3.2671	-3.2109
Agtrap_sg1	Agtrap	803.14/1219/1188.3	2083.5/1587.2/1437.2	1051.7	1681.3	0.6763
Agtrap_sg2	Agtrap	17.673/15.228/0	0/0/0	2.9089	0	-1.9668
Agxt_sg3	Agxt	149.24/99.742/141.26	0/0/22.827	128.11	0.51204	-6.416
Agxt_sg2	Agxt	305.35/172.07/93.317	94.288/209.91/66.725	169.9	109.72	-0.62617
Agxt_sg1	Agxt	362.3/500.99/475.15	310.46/282.21/354.69	441.82	314.4	-0.48954
Agxt_sg4	Agxt	722.63/490.33/603.57	554.23/373.17/807.72	598.02	550.75	-0.11857
Ahctf1_sg3	Ahctf1	0/74.616/11.13	0/0/53.555	4.2778	0.71259	-1.6238
Ahctf1_sg2	Ahctf1	0/0/20.547	0/0/0	0.49104	0	-0.57632
Ahctf1_sg4	Ahctf1	0/0/0	0/0/0	0.10499	0	-0.14403
Ahctf1_sg1	Ahctf1	0/0/0	0/0/0	0.10499	0	-0.14403
Ahcy_sg3	Ahcy	35.346/174.36/104.45	193.18/171.43/81.65	86.368	139.32	0.68356
Ahcy_sg4	Ahcy	0/0/0	0/0/0	0.10499	0	-0.14403
Ahcy_sg2	Ahcy	0/0/0	0/0/0	0.10499	0	-0.14403
Ahcy_sg1	Ahcy	0/0/0	0/0/0	0.10499	0	-0.14403
Ahcyl1_sg4	Ahcyl1	190.48/212.43/107.87	559.98/423.32/199.3	163.43	361.51	1.1406
Ahcyl1_sg3	Ahcyl1	223.86/152.28/182.35	0/58.308/81.65	183.87	7.716	-4.4067
Ahcyl1_sg2	Ahcyl1	313.21/344.15/298.79	54.043/310.2/334.5	318.16	177.71	-0.83668
Ahcyl1_sg1	Ahcyl1	1095.7/1627.8/1452	1285.5/2282.2/1817.4	1373.3	1747	0.34703
Ahcyl2_sg1	Ahcyl2	333.83/256.59/407.51	1253.3/1051.9/605.79	326.82	927.8	1.5025
Ahcyl2_sg3	Ahcyl2	105.06/54.059/57.36	0/0/112.38	68.811	0.93997	-5.1694
Ahcyl2_sg2	Ahcyl2	416.3/273.34/357	289.76/120.12/143.11	343.77	170.79	-1.005
Ahcyl2_sg4	Ahcyl2	201.28/108.88/97.598	170.18/116.62/129.94	128.85	137.13	0.089227
Ahdc1_sg1	Ahdc1	34.364/43.399/129.27	248.37/99.124/57.945	57.785	112.59	0.95031
Ahdc1_sg2	Ahdc1	144.33/135.53/29.964	113.84/193.58/0	83.721	12.919	-2.6056
Ahdc1_sg3	Ahdc1	245.46/143.14/241.43	80.49/118.95/242.32	203.95	132.39	-0.61958
Ahdc1_sg4	Ahdc1	235.64/92.128/117.29	63.242/218.07/218.61	136.56	144.48	0.080803
Ahi1_sg1	Ahi1	112.91/0/39.382	0/0/31.606	7.5414	0.58189	-2.4328
Ahi1_sg4	Ahi1	216.99/148.47/297.93	233.42/400/404.74	212.52	335.58	0.65655
Ahi1_sg3	Ahi1	663.72/839.81/760.24	177.08/577.25/518.87	751.11	375.74	-0.9974
Ahi1_sg2	Ahi1	202.26/78.423/81.332	106.94/39.65/23.705	108.87	46.513	-1.2094
Ahnak_sg1	Ahnak	188.51/299.23/132.7	594.48/307.87/254.61	195.62	359.86	0.87601
Ahnak_sg3	Ahnak	332.84/331.97/232.87	251.82/68.804/305.53	295.22	174.31	-0.75679
Ahnak_sg2	Ahnak	671.58/520.79/589.01	520.89/861.8/683.05	590.6	674.32	0.19095
Ahnak_sg4	Ahnak	174.77/122.58/105.3	146.03/69.97/166.81	131.16	119.46	-0.13367
Ahr_sg4	Ahr	56.947/103.55/114.72	0/249.56/128.18	87.79	14.64	-2.5051
Ahr_sg2	Ahr	0/0/0	0/0/0	0.10499	0	-0.14403
Ahr_sg1	Ahr	71.674/89.844/79.619	166.73/118.95/27.217	80.037	81.46	0.025101
Ahr_sg3	Ahr	552.78/421.05/488.85	693.36/489.79/344.16	484.56	488.93	0.012914
Ahrr_sg1	Ahrr	217.97/99.742/226.87	298.96/188.92/289.73	170.23	253.88	0.57388
Ahrr_sg4	Ahrr	571.43/871.79/744.83	662.32/1146.3/1223.9	718.58	975.83	0.44094
Ahrr_sg2	Ahrr	482.08/386.02/356.15	424.3/440.81/200.17	404.69	334.54	-0.27388
Ahrr_sg3	Ahrr	690.23/399.73/358.72	620.92/555.1/438.98	462.57	532.86	0.2037
Ahsa2_sg2	Ahsa2	50.074/0/16.266	0/64.139/0	4.2465	0.76285	-1.5735
Ahsa2_sg3	Ahsa2	474.23/482.72/588.16	638.17/791.83/650.56	512.54	690.17	0.42856
Ahsa2_sg4	Ahsa2	205.2/38.069/195.2	290.91/142.27/69.358	115.14	142.14	0.30156
Ahsa2_sg1	Ahsa2	2112.9/2914.6/2701.9	2325/3323.6/2841.1	2553	2800.1	0.13325
Ahsg_sg3	Ahsg	136.48/52.536/59.073	0/25.656/28.095	75.107	4.072	-3.9074
Ahsg_sg4	Ahsg	49.092/15.228/23.971	0/0/0	26.18	0	-4.7645
Ahsg_sg2	Ahsg	186.55/111.92/164.38	137.98/55.976/43.02	150.84	69.274	-1.1115
Ahsg_sg1	Ahsg	863.04/838.29/923.76	1491.4/1036.7/1242.3	874.3	1243.1	0.50721
AI182371_sg1	AI182371	37.31/15.228/21.403	0/109.62/30.728	23.002	6.8675	-1.6092
AI182371_sg4	AI182371	331.86/431.71/462.31	907.24/651.89/305.53	404.6	565.36	0.48166
AI182371_sg2	AI182371	0/0/0	0/0/0	0.10499	0	-0.14403
AI182371_sg3	AI182371	594.99/443.13/568.47	970.48/595.91/330.11	531.19	575.82	0.11617
AI413582_sg3	AI413582	262.15/169.03/71.914	450.74/427.98/145.74	147.17	304.09	1.042
AI413582_sg2	AI413582	641.14/661.65/663.5	213.87/302.04/197.54	655.35	233.68	-1.4837
AI413582_sg4	AI413582	20.619/35.024/0	0/0/0	4.075	0	-2.3434
AI413582_sg1	AI413582	94.257/29.694/41.094	136.83/57.142/18.437	48.643	52.472	0.1072
AI467606_sg3	AI467606	26.51/0/12.842	108.09/68.804/96.575	3.1535	89.556	4.4464
AI467606_sg1	AI467606	41.237/18.273/23.971	362.21/0/82.528	26.244	14.312	-0.83123
AI467606_sg4	AI467606	467.36/498.71/270.53	278.27/249.56/303.77	398.03	276.31	-0.52499
AI467606_sg2	AI467606	148.26/143.9/155.81	263.32/144.6/155.4	149.24	180.87	0.27563
AI597479_sg2	AI597479	173.79/82.23/267.97	539.28/466.47/304.65	156.46	424.77	1.4351
AI597479_sg1	AI597479	242.51/101.26/96.742	0/78.133/0	133.44	0.82143	-6.2058
AI597479_sg3	AI597479	1009.3/1321.8/1443.4	453.04/721.86/647.93	1244.1	596.18	-1.0601
AI597479_sg4	AI597479	479.14/772.81/797.91	397.85/827.98/675.15	666.03	605.88	-0.13636
AI837181_sg4	AI837181	227.79/233.75/377.55	1192.4/1025.1/667.25	271.91	934.3	1.777
AI837181_sg1	AI837181	105.06/79.184/145.54	200.08/104.96/178.22	106.58	155.26	0.5385
AI837181_sg3	AI837181	66.765/0/0	0/0/0	0.77445	0	-0.82737
AI837181_sg2	AI837181	0/0/18.835	0/0/0	0.47423	0	-0.55996
AI987944_sg3	AI987944	53.019/36.547/37.669	162.13/118.95/150.13	41.793	142.53	1.7459
AI987944_sg1	AI987944	0/0/0	64.392/0/0	0.10499	0.76398	0.6748
AI987944_sg4	AI987944	220.91/137.05/108.73	13.798/0/0	148.76	0.41799	-6.7227
AI987944_sg2	AI987944	259.21/264.96/273.1	320.81/302.04/306.41	265.7	309.65	0.22008
Aicda_sg4	Aicda	25.528/19.796/50.511	0/0/0	29.451	0	-4.9284
Aicda_sg2	Aicda	96.22/197.2/145.54	60.943/85.13/69.358	140.3	71.128	-0.97016
Aicda_sg3	Aicda	175.75/101.26/36.813	88.539/62.973/50.921	86.877	65.727	-0.3972
Aicda_sg1	Aicda	0/0/0	0/0/0	0.10499	0	-0.14403
Aida_sg4	Aida	3796.8/6171.8/7032.2	7129.1/8490.9/7972.7	5482.4	7843.9	0.51667
Aida_sg2	Aida	0/0/0	0/0/0	0.10499	0	-0.14403
Aida_sg1	Aida	0/0/0	0/0/0	0.10499	0	-0.14403
Aida_sg3	Aida	80.511/31.217/0	54.043/0/22.827	6.2201	4.8884	-0.29414
Aif1_sg3	Aif1	104.08/82.991/28.252	152.93/216.91/218.61	62.509	193.56	1.6152
Aif1_sg2	Aif1	442.81/682.97/708.87	1944.4/1098.5/908.68	598.5	1247.4	1.0583
Aif1_sg1	Aif1	319.1/325.11/285.09	89.689/420.99/302.89	309.25	225.33	-0.45502
Aif1_sg4	Aif1	0/0/0	0/0/0	0.10499	0	-0.14403
Aif1l_sg1	Aif1l	0/54.82/85.612	63.242/96.792/132.57	7.679	93.28	3.4413
Aif1l_sg3	Aif1l	20.619/0/23.115	6.8992/67.638/42.142	3.5367	27.056	2.6286
Aif1l_sg2	Aif1l	44.183/8.3753/21.403	44.844/0/86.918	19.958	7.213	-1.3516
Aif1l_sg4	Aif1l	1134/1175.6/1753.3	1294.7/1797.1/1589.1	1327.1	1546.3	0.22037
Aifm1_sg2	Aifm1	0/0/0	0/0/0	0.10499	0	-0.14403
Aifm1_sg4	Aifm1	0/0/0	0/0/0	0.10499	0	-0.14403
Aifm1_sg3	Aifm1	0/0/0	0/0/0	0.10499	0	-0.14403
Aifm1_sg1	Aifm1	79.529/33.501/91.605	106.94/46.647/29.85	62.505	53.016	-0.23346
Aifm2_sg2	Aifm2	722.63/2074.8/1589.8	1335/2737/2017.5	1335.8	1946.2	0.5426
Aifm2_sg3	Aifm2	248.41/242.12/328.75	175.93/108.45/249.34	270.41	168.19	-0.68181
Aifm2_sg1	Aifm2	21.6/0/0	0/0/0	0.50093	0	-0.58586
Aifm2_sg4	Aifm2	86.402/86.037/44.518	101.19/59.475/96.575	69.175	83.456	0.26724
Aim2_sg1	Aim2	191.46/119.54/136.98	0/47.813/115.89	146.36	8.1216	-4.0139
Aim2_sg4	Aim2	3705.5/6249.5/5595.6	6187.4/10479/8350.2	5060.3	8150.4	0.68753
Aim2_sg3	Aim2	54.983/119.54/88.181	111.54/107.29/109.74	83.38	109.51	0.38918
Aim2_sg2	Aim2	202.26/126.39/163.52	49.444/211.08/223	161.09	132.55	-0.2794
Aimp1_sg1	Aimp1	127.64/91.367/74.483	196.63/0/51.799	95.416	9.9695	-3.1358
Aimp1_sg2	Aimp1	206.19/69.286/201.19	109.24/628.56/204.56	142.19	241.3	0.75883
Aimp1_sg4	Aimp1	21.6/0/15.41	0/0/0	3.1287	0	-2.0457
Aimp1_sg3	Aimp1	137.46/103.55/188.35	258.72/107.29/89.551	138.92	135.47	-0.03601
Aimp2_sg2	Aimp2	236.62/565.71/387.82	497.89/637.89/776.11	373.05	627	0.74753
Aimp2_sg3	Aimp2	0.98184/0/21.403	0/0/0	1.225	0	-1.1538
Aimp2_sg1	Aimp2	375.06/415.72/339.88	160.98/480.46/379.28	375.62	308.42	-0.28351
Aimp2_sg4	Aimp2	100.15/84.514/49.655	116.14/46.647/74.626	74.91	73.949	-0.018372
Aip_sg3	Aip	150.22/76.139/112.15	35.646/37.317/52.677	108.66	41.228	-1.3767
Aip_sg4	Aip	18.655/43.399/0	55.193/0/81.65	4.2371	7.5745	0.71129
Aip_sg2	Aip	0/0/0	0/0/0	0.10499	0	-0.14403
Aip_sg1	Aip	33.383/0/0	89.689/0/0	0.59439	0.86473	0.22596
Aipl1_sg1	Aipl1	399.61/249.74/338.17	931.39/437.31/499.56	323.16	588.17	0.86198
Aipl1_sg4	Aipl1	1689.7/1593.6/1558.1	441.55/1323.6/1273.9	1612.9	906.35	-0.83079
Aipl1_sg3	Aipl1	104.08/147.71/60.785	144.88/41.982/33.362	97.772	58.783	-0.72437
Aipl1_sg2	Aipl1	1085.9/1588.3/1998.2	2185.9/1581.3/1807.7	1510.5	1841.9	0.28598
Ajm1_sg2	Ajm1	24.546/0/24.828	0/0/0	3.8459	0	-2.2768
Ajm1_sg4	Ajm1	96.22/133.24/212.32	208.12/230.9/100.96	139.63	169.3	0.27617
Ajm1_sg3	Ajm1	98.184/73.093/45.375	80.49/88.629/65.847	68.803	77.736	0.17372
Ajm1_sg1	Ajm1	89.347/46.445/53.936	50.594/43.148/138.72	60.719	67.165	0.14331
Ajuba_sg3	Ajuba	339.72/424.85/389.54	932.54/514.28/806.84	383.09	728.71	0.92587
Ajuba_sg4	Ajuba	149.24/76.9/65.921	33.346/104.96/72.87	91.126	63.429	-0.51591
Ajuba_sg2	Ajuba	88.366/21.319/148.11	133.38/54.81/80.772	65.386	83.902	0.35493
Ajuba_sg1	Ajuba	0/0/0	0/0/0	0.10499	0	-0.14403
Ak1_sg1	Ak1	23.564/110.4/29.964	0/38.484/81.65	42.739	6.7071	-2.5046
Ak1_sg2	Ak1	76.584/37.308/23.971	43.695/0/70.236	40.926	6.6536	-2.4536
Ak1_sg4	Ak1	133.53/85.275/72.77	20.697/99.124/122.04	93.929	63.067	-0.56727
Ak1_sg3	Ak1	0/0/0	0/0/0	0.10499	0	-0.14403
Ak2_sg2	Ak2	18.655/20.557/0	0/0/0	3.2837	0	-2.0989
Ak2_sg1	Ak2	0/0/0	0/0/12.291	0.10499	0.39855	0.3399
Ak2_sg3	Ak2	0/0/23.115	0/0/0	0.5146	0	-0.59894
Ak2_sg4	Ak2	0/0/0	0/0/0	0.10499	0	-0.14403
Ak3_sg4	Ak3	134.51/19.796/130.13	0/88.629/0	70.292	0.86092	-5.2596
Ak3_sg1	Ak3	287.68/148.47/166.94	50.594/76.967/47.41	192.48	56.943	-1.7395
Ak3_sg3	Ak3	109.97/162.94/143.83	88.539/103.79/97.453	137.1	96.389	-0.50391
Ak3_sg2	Ak3	0/0/0	0/0/0	0.10499	0	-0.14403
Ak4_sg1	Ak4	0/39.592/39.382	90.839/0/0	5.2914	0.86884	-1.7512
Ak4_sg2	Ak4	28.473/0/0	0/0/0	0.55865	0	-0.6403
Ak4_sg4	Ak4	115.86/122.58/90.749	132.23/122.45/137.84	108.83	130.68	0.26185
Ak4_sg3	Ak4	41.237/76.139/0	0/36.151/79.016	6.7052	6.4947	-0.039956
Ak8_sg4	Ak8	33.383/202.53/151.53	400.15/387.17/512.73	100.85	429.87	2.0808
Ak8_sg2	Ak8	0/36.547/47.943	0/36.151/0	5.5047	0.61303	-2.0117
Ak8_sg3	Ak8	146.29/139.33/124.14	43.695/58.308/64.091	136.27	54.659	-1.3023
Ak8_sg1	Ak8	106.04/156.08/57.36	9.1989/223.9/142.23	98.292	66.58	-0.55509
Akap1_sg3	Akap1	124.69/190.35/406.66	125.33/934.1/413.52	212.93	364.5	0.77276
Akap1_sg4	Akap1	30.437/28.171/0	55.193/0/0	4.3197	0.72077	-1.6283
Akap1_sg2	Akap1	327.93/323.59/526.52	582.98/384.84/346.79	382.3	426.91	0.15884
Akap1_sg1	Akap1	128.62/35.024/0	33.346/0/76.382	7.5751	6.248	-0.24258
Akap10_sg2	Akap10	12.764/67.002/83.044	101.19/58.308/80.772	41.457	78.113	0.89789
Akap10_sg1	Akap10	340.7/324.35/489.7	233.42/340.52/316.06	378.25	292.88	-0.36791
Akap10_sg3	Akap10	0/0/0	0/0/0	0.10499	0	-0.14403
Akap10_sg4	Akap10	114.88/231.46/131.84	481.79/25.656/276.56	151.91	150.76	-0.010894
Akap11_sg3	Akap11	60.874/25.887/64.209	0/0/93.063	46.608	0.87667	-4.665
Akap11_sg4	Akap11	474.23/754.54/642.95	699.11/918.94/1057.1	612.75	878.98	0.51982
Akap11_sg2	Akap11	0/0/0	0/0/0	0.10499	0	-0.14403
Akap11_sg1	Akap11	54.001/0/0	0/0/27.217	0.71483	0.54885	-0.14687
Akap12_sg2	Akap12	193.42/221.56/224.3	377.15/0/143.11	212.63	17.447	-3.5336
Akap12_sg1	Akap12	119.78/130.2/65.921	450.74/87.463/160.67	100.93	185.05	0.86804
Akap12_sg3	Akap12	270.99/156.08/219.17	51.744/109.62/141.35	210.07	92.91	-1.1684
Akap12_sg4	Akap12	0/15.228/17.122	52.894/0/0	2.8775	0.70923	-1.1818
Akap13_sg4	Akap13	54.983/54.059/38.526	0/55.976/41.264	48.562	6.0442	-2.8147
Akap13_sg3	Akap13	828.67/1573/1285	1586.8/2578.4/1819.1	1187.6	1952.4	0.71672
Akap13_sg1	Akap13	259.21/280.95/175.51	356.46/474.63/330.99	233.81	382.58	0.70806
Akap13_sg2	Akap13	325.97/287.04/284.23	201.23/144.6/162.42	298.49	167.82	-0.82705
Akap17b_sg4	Akap17b	113.89/82.23/115.58	0/103.79/81.65	102.68	9.37	-3.3216
Akap17b_sg3	Akap17b	382.92/338.82/360.43	136.83/111.95/262.51	360.27	159.03	-1.1748
Akap17b_sg1	Akap17b	2.9455/2.2842/0	1.1499/0/0	0.79881	0.13207	-0.66808
Akap17b_sg2	Akap17b	261.17/315.98/234.58	238.02/237.9/232.66	268.51	236.18	-0.18435
Akap3_sg2	Akap3	299.46/63.957/152.39	1067.1/254.22/458.29	142.93	499.11	1.7969
Akap3_sg1	Akap3	313.21/164.46/278.24	193.18/241.4/139.59	242.91	186.72	-0.37776
Akap3_sg3	Akap3	543.94/811.64/820.17	776.15/808.15/789.28	712.75	791.09	0.15023
Akap3_sg4	Akap3	0/67.002/0	0/52.478/0	0.77548	0.70711	-0.056651
Akap5_sg2	Akap5	140.4/86.037/114.72	17.248/11.662/61.457	111.49	23.145	-2.22
Akap5_sg3	Akap5	568.49/611.39/682.33	341.51/314.87/365.23	618.98	339.91	-0.86284
Akap5_sg4	Akap5	20.619/0/0.85612	0/0/0	1.1559	0	-1.1083
Akap5_sg1	Akap5	72.656/149.99/136.98	62.092/53.644/129.94	114.29	75.649	-0.58897
Akap6_sg1	Akap6	172.8/70.048/22.259	0/32.653/0	64.628	0.58931	-5.3678
Akap6_sg2	Akap6	15.709/31.217/24.828	0/73.469/79.894	23.01	8.2801	-1.3714
Akap6_sg3	Akap6	0/0/0	0/0/0	0.10499	0	-0.14403
Akap6_sg4	Akap6	137.46/126.39/163.52	110.39/143.44/234.41	141.63	154.83	0.12775
Akap7_sg2	Akap7	0/19.035/44.518	0/26.822/0	4.3033	0.54571	-1.7786
Akap7_sg4	Akap7	183.6/118.78/120.71	525.49/158.6/94.819	138.08	199.21	0.52559
Akap7_sg1	Akap7	0/15.989/10.273	0/51.311/0	2.4556	0.7011	-1.0225
Akap7_sg3	Akap7	846.35/1327.1/1731.9	1080.9/1575.5/1324	1248.3	1311.3	0.070895
Akap8l_sg3	Akap8l	261.17/419.52/156.67	2713.7/1759.7/1726.1	257.97	2020	2.9642
Akap8l_sg1	Akap8l	448.7/232.98/360.43	206.97/0/123.79	335.25	13.59	-4.5265
Akap8l_sg2	Akap8l	30.437/14.466/32.533	0/0/27.217	24.294	0.54885	-4.0295
Akap8l_sg4	Akap8l	0/28.171/39.382	0/0/23.705	4.7148	0.51976	-1.9109
Akap9_sg4	Akap9	23.564/35.785/17.122	136.83/51.311/52.677	24.355	71.791	1.5215
Akap9_sg3	Akap9	54.001/95.935/147.25	0/96.792/56.189	91.381	8.0703	-3.3484
Akap9_sg2	Akap9	204.22/168.27/223.45	551.93/76.967/340.65	197.29	243.73	0.30362
Akap9_sg1	Akap9	661.76/636.52/701.17	806.05/402.33/484.63	665.95	539.66	-0.30286
Akip1_sg2	Akip1	298.48/200.25/285.95	135.68/313.7/133.45	257.59	178.43	-0.52722
Akip1_sg4	Akip1	0/0/0	0/0/0	0.10499	0	-0.14403
Akip1_sg1	Akip1	109.97/219.28/165.23	96.588/278.71/107.99	158.54	142.73	-0.15051
Akip1_sg3	Akip1	840.45/1003.5/1020.5	367.95/1573.2/1261.6	951.22	900.56	-0.078885
Akirin1_sg3	Akirin1	45.165/98.219/193.48	610.58/257.72/547.84	95.053	441.76	2.2046
Akirin1_sg4	Akirin1	94.257/22.842/115.58	156.38/99.124/86.04	62.93	110.08	0.797
Akirin1_sg2	Akirin1	0/0/0	0/0/0	0.10499	0	-0.14403
Akirin1_sg1	Akirin1	0/17.512/0	29.896/0/0	0.46053	0.56941	0.10372
Akirin2_sg3	Akirin2	0/0/0	0/0/0	0.10499	0	-0.14403
Akirin2_sg4	Akirin2	0/0/0	0/0/0	0.10499	0	-0.14403
Akirin2_sg2	Akirin2	0/0/0	0/0/0	0.10499	0	-0.14403
Akirin2_sg1	Akirin2	49.092/0/0	0/0/19.315	0.6894	0.47905	-0.19185
Akr1a1_sg2	Akr1a1	0/0/47.943	0/0/0	0.68321	0	-0.75121
Akr1a1_sg4	Akr1a1	453.61/449.22/401.52	278.27/338.19/301.14	434.13	304.88	-0.50847
Akr1a1_sg1	Akr1a1	0/0/0	0/0/0	0.10499	0	-0.14403
Akr1a1_sg3	Akr1a1	187.53/111.16/47.087	104.64/139.94/51.799	99.4	91.207	-0.12281
Akr1b10_sg1	Akr1b10	29.455/0/0	26.447/3.4985/64.969	0.56611	18.287	3.6223
Akr1b10_sg4	Akr1b10	23.564/95.174/135.27	210.42/80.466/167.69	67.228	141.61	1.0637
Akr1b10_sg2	Akr1b10	134.51/0/60.785	0/0/16.681	9.2583	0.45158	-2.8211
Akr1b10_sg3	Akr1b10	725.58/431.71/446.9	765.81/503.78/266.9	519.23	468.72	-0.14736
Akr1b3_sg3	Akr1b3	430.05/707.33/723.42	1175.2/1107.9/1326.6	603.73	1199.8	0.98961
Akr1b3_sg4	Akr1b3	1190/2004.7/1846.7	3594.5/2702/2504.8	1639.3	2897.6	0.82136
Akr1b3_sg1	Akr1b3	0/0/0	0/0/0	0.10499	0	-0.14403
Akr1b3_sg2	Akr1b3	250.37/196.44/154.1	336.91/94.46/280.07	196.43	207.35	0.077689
Akr1b7_sg4	Akr1b7	216/214.71/189.2	0/53.644/196.66	206.26	10.088	-4.2244
Akr1b7_sg1	Akr1b7	128.62/56.343/161.81	102.34/0/0	105.46	0.90806	-5.8021
Akr1b7_sg3	Akr1b7	75.602/95.174/66.778	116.14/125.95/184.37	78.325	139.19	0.82158
Akr1b7_sg2	Akr1b7	228.77/178.93/442.62	411.65/330.03/419.66	262.65	384.88	0.54953
Akr1b8_sg3	Akr1b8	195.39/229.18/142.12	121.89/46.647/137.84	185.31	92.21	-0.99918
Akr1b8_sg4	Akr1b8	2.9455/22.08/42.806	50.594/0/24.583	14.158	4.9017	-1.3609
Akr1b8_sg1	Akr1b8	137.46/114.21/209.75	45.994/134.11/73.748	148.78	76.918	-0.94278
Akr1b8_sg2	Akr1b8	489.94/230.7/156.67	200.08/248.39/339.77	260.66	256.55	-0.022836
Akr1c13_sg2	Akr1c13	14.728/55.581/77.051	225.37/47.813/48.288	39.837	80.455	0.99613
Akr1c13_sg3	Akr1c13	0/0/0	0/0/7.9016	0.10499	0.33092	0.26839
Akr1c13_sg4	Akr1c13	641.14/587.03/462.31	434.65/356.85/302.89	558.28	360.83	-0.62824
Akr1c13_sg1	Akr1c13	174.77/188.82/113.01	456.49/96.792/122.91	155.08	175.8	0.17982
Akr1c14_sg1	Akr1c14	709.87/782.71/599.29	573.78/567.92/535.55	693.11	558.83	-0.31019
Akr1c14_sg4	Akr1c14	46.146/48.729/0	44.844/0/17.559	5.9895	4.1975	-0.42738
Akr1c14_sg3	Akr1c14	0/0/0	0/0/0	0.10499	0	-0.14403
Akr1c14_sg2	Akr1c14	0/0/0	0/0/0	0.10499	0	-0.14403
Akr1c6_sg4	Akr1c6	150.22/156.85/119	0/227.4/129.94	141.01	14.255	-3.2186
Akr1c6_sg2	Akr1c6	73.638/39.592/41.95	0/0/59.701	49.642	0.7425	-4.8611
Akr1c6_sg3	Akr1c6	321.06/175.12/202.9	77.041/55.976/136.08	225.12	83.729	-1.4161
Akr1c6_sg1	Akr1c6	217.97/110.4/275.67	147.18/67.638/251.1	187.91	135.73	-0.46633
Akr1d1_sg2	Akr1d1	0/20.557/20.547	48.294/46.647/56.189	3.3939	50.21	3.5429
Akr1d1_sg1	Akr1d1	141.38/193.39/142.97	454.19/96.792/300.26	157.53	236.36	0.5823
Akr1d1_sg4	Akr1d1	399.61/421.05/401.52	85.09/377.84/338.89	407.28	221.72	-0.87433
Akr1d1_sg3	Akr1d1	469.32/748.44/547.92	280.57/612.24/338.01	577.36	387.23	-0.57507
Akr1e1_sg3	Akr1e1	61.856/0/102.73	113.84/94.46/61.457	8.5048	87.106	3.2125
Akr1e1_sg4	Akr1e1	42.219/89.082/56.504	0/0/26.339	59.68	0.54182	-5.2985
Akr1e1_sg1	Akr1e1	303.39/276.38/189.2	215.02/41.982/174.71	251.28	116.43	-1.1032
Akr1e1_sg2	Akr1e1	199.31/252.02/148.97	169.03/290.38/164.18	195.59	200.49	0.03546
Akr7a5_sg4	Akr7a5	128.62/239.84/405.8	811.8/690.37/740.12	232.2	745.78	1.6791
Akr7a5_sg2	Akr7a5	155.13/57.866/82.188	0/107.29/57.067	90.368	8.399	-3.2811
Akr7a5_sg1	Akr7a5	274.92/504.8/420.36	281.72/309.03/450.39	387.84	339.73	-0.19052
Akr7a5_sg3	Akr7a5	186.55/98.219/95.03	110.39/92.127/143.98	120.31	113.56	-0.082629
Akt1_sg2	Akt1	31.419/138.57/104.45	270.22/200.58/215.1	76.924	226.75	1.5473
Akt1_sg3	Akt1	184.59/60.15/28.252	273.67/97.958/198.42	67.976	174.57	1.3479
Akt1_sg4	Akt1	129.6/137.81/280.81	173.63/53.644/66.725	171.18	85.35	-0.99564
Akt1_sg1	Akt1	24.546/21.319/24.828	140.28/0/68.48	23.509	9.7743	-1.1857
Akt1s1_sg1	Akt1s1	44.183/41.876/0	183.98/123.61/74.626	5.6071	119.29	4.1863
Akt1s1_sg2	Akt1s1	0/0/0	48.294/0/0	0.10499	0.68511	0.60881
Akt1s1_sg3	Akt1s1	109.97/179.69/112.15	400.15/177.26/0	130.38	19.119	-2.7071
Akt1s1_sg4	Akt1s1	23.564/19.796/115.58	0/26.822/105.35	37.805	6.4724	-2.3766
Akt2_sg3	Akt2	0/0/21.403	36.795/0/37.752	0.4991	5.0883	2.0219
Akt2_sg2	Akt2	137.46/55.581/49.655	319.66/152.77/254.61	72.401	231.67	1.6644
Akt2_sg1	Akt2	1819.3/2345.1/2706.2	3386.3/3486.8/3072	2260.2	3310.2	0.55029
Akt2_sg4	Akt2	285.72/457.59/425.49	424.3/298.54/281.82	381.74	329.27	-0.21273
Akt3_sg2	Akt3	58.91/232.22/195.2	181.68/167.93/362.6	138.76	222.82	0.67942
Akt3_sg4	Akt3	79.529/102.03/62.497	221.92/34.985/105.35	79.746	93.554	0.22775
Akt3_sg3	Akt3	1626.9/3228.3/2914.2	1953.6/3931.2/2632.1	2482.9	2724.1	0.13371
Akt3_sg1	Akt3	158.08/107.36/65.065	157.53/109.62/90.429	103.37	116.02	0.1651
Aktip_sg4	Aktip	135.49/154.56/89.037	0/0/96.575	123.09	0.88879	-6.0377
Aktip_sg2	Aktip	0/20.557/0	0/0/0	0.49114	0	-0.57642
Aktip_sg1	Aktip	29.455/137.81/42.806	39.095/80.466/16.681	55.822	37.461	-0.56307
Aktip_sg3	Aktip	163.97/201.01/248.28	131.08/305.54/231.78	201.51	210.17	0.060407
Alad_sg1	Alad	2682.4/3328/2616.3	453.04/1477.5/1713.8	2858.5	1046.9	-1.4483
Alad_sg2	Alad	1377.5/1194.6/1099.3	528.94/574.92/706.75	1218.5	599	-1.0232
Alad_sg3	Alad	6293.6/10911/8912.2	11135/13578/10606	8490.1	11705	0.46317
Alad_sg4	Alad	1595.5/1292.1/1166	1385.6/810.49/843.71	1339.6	982.18	-0.44732
Alas1_sg2	Alas1	22.582/43.399/35.101	264.47/228.57/154.52	32.527	210.6	2.658
Alas1_sg1	Alas1	209.13/451.5/450.32	581.83/504.95/557.5	349.04	547.14	0.64701
Alas1_sg3	Alas1	356.41/307.6/230.3	359.91/92.127/269.53	293.37	207.54	-0.49728
Alas1_sg4	Alas1	323.03/202.53/30.82	85.09/97.958/251.97	126.4	128.07	0.018777
Alb_sg4	Alb	4299.5/10246/9655.4	10520/13793/14345	7520.5	12768	0.76358
Alb_sg1	Alb	37.31/190.35/118.15	0/76.967/49.165	94.346	7.1411	-3.5499
Alb_sg3	Alb	42.219/12.944/17.122	0/0/48.288	21.084	0.68507	-3.7121
Alb_sg2	Alb	91.311/234.51/193.48	390.95/53.644/46.532	160.62	99.23	-0.68929
Alcam_sg4	Alcam	29.455/66.241/75.339	321.96/117.78/227.39	52.785	205.07	1.9379
Alcam_sg1	Alcam	17.673/13.705/15.41	52.894/80.466/24.583	15.513	47.134	1.5435
Alcam_sg2	Alcam	33.383/166.74/125.85	0/57.142/21.071	88.842	4.8486	-3.9412
Alcam_sg3	Alcam	0/52.536/43.662	37.945/0/31.606	6.03	4.841	-0.26731
Aldh16a1_sg4	Aldh16a1	78.547/185.02/172.08	54.043/57.142/0	135.74	6.6674	-4.1566
Aldh16a1_sg1	Aldh16a1	52.038/40.354/160.95	68.992/0/53.555	69.673	7.0837	-3.1281
Aldh16a1_sg3	Aldh16a1	25.528/0/0	0/0/0	0.53519	0	-0.61842
Aldh16a1_sg2	Aldh16a1	492.88/902.25/925.47	885.39/799.99/584.72	743.84	745.4	0.0030195
Aldh18a1_sg2	Aldh18a1	38.292/15.228/14.554	0/0/0	20.407	0	-4.42
Aldh18a1_sg4	Aldh18a1	54.983/44.922/41.95	0/108.45/89.551	46.969	9.8098	-2.1498
Aldh18a1_sg1	Aldh18a1	23.564/0/47.943	0/0/0	4.7444	0	-2.5222
Aldh18a1_sg3	Aldh18a1	71.674/28.933/26.54	51.744/40.816/46.532	38.047	46.148	0.27196
Aldh1a1_sg4	Aldh1a1	0/38.831/56.504	185.13/39.65/136.96	5.9401	100.2	3.8662
Aldh1a1_sg1	Aldh1a1	499.76/291.61/196.05	204.67/170.26/47.41	305.72	118.24	-1.363
Aldh1a1_sg2	Aldh1a1	66.765/11.421/0	29.896/0/0	4.1549	0.56941	-1.7157
Aldh1a1_sg3	Aldh1a1	0/0/0	0/0/0	0.10499	0	-0.14403
Aldh1a3_sg4	Aldh1a3	0/12.944/29.108	0/104.96/29.85	3.2649	6.7015	0.85265
Aldh1a3_sg2	Aldh1a3	289.64/162.18/124.99	104.64/129.44/143.11	180.41	124.68	-0.52944
Aldh1a3_sg1	Aldh1a3	423.17/187.3/192.63	141.43/173.76/300.26	248.09	194.69	-0.34808
Aldh1a3_sg3	Aldh1a3	240.55/146.19/339.88	91.989/451.31/330.99	228.64	239.55	0.066926
Aldh1a7_sg4	Aldh1a7	174.77/150.75/77.907	36.795/0/76.382	127.09	6.4591	-4.1021
Aldh1a7_sg3	Aldh1a7	63.82/76.9/42.806	0/100.29/26.339	59.45	6.3265	-3.0445
Aldh1a7_sg2	Aldh1a7	260.19/265.72/307.35	90.839/232.07/122.04	276.98	137.03	-1.01
Aldh1a7_sg1	Aldh1a7	605.8/293.13/635.24	523.19/281.05/241.44	483.19	328.66	-0.55457
Aldh1b1_sg3	Aldh1b1	345.61/256.59/130.99	263.32/415.16/378.4	226.48	345.85	0.60855
Aldh1b1_sg1	Aldh1b1	493.87/745.4/412.65	500.19/815.15/804.21	533.58	689.58	0.3694
Aldh1b1_sg2	Aldh1b1	52.038/16.751/17.122	56.343/27.988/18.437	24.634	30.76	0.30916
Aldh1b1_sg4	Aldh1b1	169.86/15.989/0	51.744/61.807/0	6.3907	6.7467	0.067861
Aldh1l1_sg2	Aldh1l1	612.67/1289/999.95	2075.5/1958/2476.7	924.33	2159.1	1.2231
Aldh1l1_sg1	Aldh1l1	0/0/0	0/0/0	0.10499	0	-0.14403
Aldh1l1_sg4	Aldh1l1	133.53/91.367/61.641	110.39/86.296/48.288	90.943	77.2	-0.23357
Aldh1l1_sg3	Aldh1l1	105.06/191.87/117.29	82.79/289.21/111.5	133.22	138.74	0.058116
Aldh1l2_sg1	Aldh1l2	417.28/302.27/333.89	202.38/110.79/129.94	347.92	142.82	-1.2786
Aldh1l2_sg4	Aldh1l2	164.95/201.01/228.58	101.19/199.41/163.3	196.43	148.81	-0.39819
Aldh1l2_sg3	Aldh1l2	0/0/0	0/0/0	0.10499	0	-0.14403
Aldh1l2_sg2	Aldh1l2	0/0/0	0/0/0	0.10499	0	-0.14403
Aldh2_sg1	Aldh2	33.383/39.592/77.907	0/0/0	46.877	0	-5.5813
Aldh2_sg3	Aldh2	54.001/77.662/67.634	42.545/37.317/0	65.705	5.3239	-3.3989
Aldh2_sg4	Aldh2	0/10.659/0	0/0/0	0.37562	0	-0.46009
Aldh2_sg2	Aldh2	1199.8/1618.7/1330.4	1341.9/2021/1441.6	1372.2	1575.3	0.19902
Aldh3a2_sg2	Aldh3a2	156.11/405.06/540.21	1254.5/1534.7/1244.1	324.49	1338	2.0404
Aldh3a2_sg3	Aldh3a2	138.44/295.42/267.97	558.83/376.67/305.53	222.13	400.65	0.84807
Aldh3a2_sg1	Aldh3a2	329.9/400.49/513.67	571.48/549.26/947.31	407.9	667.46	0.7091
Aldh3a2_sg4	Aldh3a2	1096.7/1093.4/971.7	918.74/1503.2/1309.9	1052.3	1218.5	0.21138
Aldh3b1_sg1	Aldh3b1	54.001/92.889/123.28	101.19/0/72.87	85.203	8.9414	-3.1162
Aldh3b1_sg3	Aldh3b1	1558.2/1503.7/1367.2	764.66/1021.6/1014	1474.2	925.26	-0.67139
Aldh3b1_sg4	Aldh3b1	69.711/35.024/85.612	51.744/85.13/43.898	59.355	57.83	-0.036914
Aldh3b1_sg2	Aldh3b1	430.05/387.55/441.76	446.15/607.57/288.85	419.12	427.81	0.029531
Aldh4a1_sg1	Aldh4a1	94.257/133.24/46.231	43.695/0/43.898	83.435	5.6759	-3.6608
Aldh4a1_sg3	Aldh4a1	96.22/72.332/37.669	47.144/0/52.677	64.011	6.1941	-3.1758
Aldh4a1_sg2	Aldh4a1	588.12/490.33/255.98	147.18/199.41/117.65	419.5	151.15	-1.4666
Aldh4a1_sg4	Aldh4a1	8.8366/0/0	0/0/27.217	0.34709	0.54885	0.20135
Aldh5a1_sg1	Aldh5a1	208.15/268.77/180.64	54.043/51.311/88.673	216.2	62.652	-1.7708
Aldh5a1_sg2	Aldh5a1	38.292/16.751/20.547	11.499/0/25.461	23.627	2.995	-2.624
Aldh5a1_sg4	Aldh5a1	109.97/36.547/21.403	206.97/20.991/65.847	44.165	65.94	0.56765
Aldh5a1_sg3	Aldh5a1	558.67/932.7/711.44	603.68/1435.6/770.84	718.37	874.18	0.28285
Aldh6a1_sg4	Aldh6a1	140.4/136.29/55.648	0/48.979/125.55	102.13	8.4117	-3.4538
Aldh6a1_sg2	Aldh6a1	541.98/507.08/559.9	369.1/461.8/356.45	535.87	393.13	-0.4459
Aldh6a1_sg3	Aldh6a1	363.28/390.59/677.19	638.17/417.49/619.84	458.03	548.64	0.25989
Aldh6a1_sg1	Aldh6a1	780.56/1037.8/863.83	593.33/1201.2/967.51	887.8	883.45	-0.0070627
Aldh7a1_sg4	Aldh7a1	29.455/0/25.684	0/0/0	4.1396	0	-2.3617
Aldh7a1_sg2	Aldh7a1	385.86/280.95/282.52	197.78/277.55/159.79	312.88	206.23	-0.59895
Aldh7a1_sg3	Aldh7a1	117.82/26.649/58.216	87.389/148.1/28.095	56.771	71.403	0.3257
Aldh7a1_sg1	Aldh7a1	0/0/0	0/0/0	0.10499	0	-0.14403
Aldh8a1_sg3	Aldh8a1	411.39/445.41/449.46	633.57/549.26/711.14	435.08	627.83	0.52808
Aldh8a1_sg4	Aldh8a1	120.77/72.332/54.792	50.594/45.481/23.705	78.228	37.931	-1.0251
Aldh8a1_sg1	Aldh8a1	0/15.989/12.842	0/51.311/0	2.6511	0.7011	-1.1019
Aldh8a1_sg2	Aldh8a1	0/0/0	0/0/0	0.10499	0	-0.14403
Aldoa_sg3	Aldoa	25.528/44.161/69.346	0/0/0	42.767	0	-5.4518
Aldoa_sg4	Aldoa	0/0/0	0/0/0	0.10499	0	-0.14403
Aldoa_sg2	Aldoa	0/0/0	0/0/0	0.10499	0	-0.14403
Aldoa_sg1	Aldoa	0/0/0	0/0/0	0.10499	0	-0.14403
Aldob_sg2	Aldob	0/17.512/0	0/48.979/24.583	0.46053	4.848	2.0014
Aldob_sg3	Aldob	564.56/558.1/512.82	1202.8/876.96/771.72	544.66	933.7	0.77649
Aldob_sg1	Aldob	998.53/1040.1/1277.3	2077.8/1708.4/1726.1	1098.8	1829.9	0.73532
Aldob_sg4	Aldob	157.09/183.49/104.45	13.798/69.97/109.74	144.4	47.371	-1.5878
Aldoc_sg4	Aldoc	110.95/161.41/130.13	296.66/398.83/263.39	132.58	314.69	1.2408
Aldoc_sg3	Aldoc	599.9/1037/1078.7	996.93/1746.9/899.9	875.51	1161.6	0.40748
Aldoc_sg1	Aldoc	485.03/278.67/349.3	190.88/358.01/322.21	361.43	280.29	-0.36565
Aldoc_sg2	Aldoc	538.05/510.89/610.42	309.31/598.24/706.75	551.56	507.6	-0.1196
Alg1_sg4	Alg1	39.274/35.785/78.763	102.34/86.296/0	48.021	9.501	-2.2229
Alg1_sg3	Alg1	0/25.887/12.842	0/0/0	3.1279	0	-2.0454
Alg1_sg1	Alg1	0/0/0	0/0/0	0.10499	0	-0.14403
Alg1_sg2	Alg1	0/0/26.54	0/0/50.043	0.54344	0.69446	0.13467
Alg10b_sg3	Alg10b	182.62/507.85/939.17	3025.3/1737.6/1983.3	443.3	2184.6	2.2984
Alg10b_sg4	Alg10b	573.39/954.02/1093.3	4111.9/3165/2854.2	842.52	3336.6	1.9843
Alg10b_sg1	Alg10b	70.692/183.49/264.54	981.98/479.29/538.19	150.85	632.73	2.0612
Alg10b_sg2	Alg10b	156.11/111.92/78.763	83.94/155.1/69.358	111.24	96.661	-0.20068
Alg11_sg2	Alg11	0/17.512/0	28.746/44.314/21.949	0.46053	30.356	4.4242
Alg11_sg1	Alg11	141.38/303.79/454.6	680.72/795.33/880.59	269.29	781.2	1.533
Alg11_sg3	Alg11	43.201/44.922/29.964	113.84/0/50.043	38.744	8.1977	-2.1114
Alg11_sg4	Alg11	0/0/0	0/0/0	0.10499	0	-0.14403
Alg12_sg4	Alg12	0/22.842/43.662	44.844/66.472/83.406	4.5477	62.884	3.5255
Alg12_sg1	Alg12	46.146/0/0	0/0/0	0.67332	0	-0.74271
Alg12_sg2	Alg12	665.69/482.72/255.98	530.08/465.3/445.12	434.91	478.84	0.13851
Alg12_sg3	Alg12	75.602/244.41/217.46	113.84/267.05/165.06	158.99	171.21	0.10611
Alg13_sg3	Alg13	216/131.72/150.68	60.943/57.142/61.457	162.45	59.816	-1.4264
Alg13_sg1	Alg13	16.691/0/0	0/0/0	0.45169	0	-0.53773
Alg13_sg4	Alg13	24.546/0.76139/0	0/47.813/0	1.1852	0.6825	-0.37718
Alg13_sg2	Alg13	270.01/229.94/250.84	298.96/347.52/142.23	249.73	245.4	-0.025106
Alg14_sg2	Alg14	0/0/0	0/0/0	0.10499	0	-0.14403
Alg14_sg4	Alg14	0/0/0	0/0/0	0.10499	0	-0.14403
Alg14_sg3	Alg14	0/0/0	0/0/0	0.10499	0	-0.14403
Alg14_sg1	Alg14	0/0/0	0/0/0	0.10499	0	-0.14403
Alg2_sg4	Alg2	0/0/0	0/0/0	0.10499	0	-0.14403
Alg2_sg3	Alg2	0/0/0	0/0/0	0.10499	0	-0.14403
Alg2_sg2	Alg2	0/0/0	0/0/0	0.10499	0	-0.14403
Alg2_sg1	Alg2	0/0/0	0/0/0	0.10499	0	-0.14403
Alg3_sg1	Alg3	0/0/0	0/54.81/0	0.10499	0.71887	0.63743
Alg3_sg4	Alg3	413.35/341.1/241.43	0/192.42/185.25	324.09	15.181	-4.3285
Alg3_sg3	Alg3	113.89/91.367/92.461	97.738/214.57/119.4	98.723	135.8	0.45608
Alg3_sg2	Alg3	96.22/126.39/108.73	139.13/220.41/86.918	109.76	138.66	0.33446
Alg5_sg1	Alg5	160.04/301.51/213.17	611.72/503.78/190.52	217.48	388.68	0.83477
Alg5_sg3	Alg5	486.99/441.61/439.19	679.57/686.87/966.63	455.41	766.99	0.75075
Alg5_sg2	Alg5	193.42/244.41/118.15	102.34/53.644/34.24	177.43	57.294	-1.6139
[truncated: 45,815 more rows]
