# Supplementary material for: A Genome-Wide Screen in Macrophages Defines Host Genes Regulating the Uptake of Mycobacterium abscessus
Source: mSphere. 2023 Feb 16;8(2):e00663-22. doi: 10.1128/msphere.00663-22 (PMC10117111; doi:10.1128/msphere.00663-22)
Supplement: TABLE S2 [file msphere.00663-22-s0002.xlsx]

## Sheet: Sheet1
KEGG Pathway	pValue	Associated Genes
mmu00534:Glycosaminoglycan biosynthesis - heparan sulfate / heparin	0.00022284	UDGH, HS3ST3B1, EXT1, EXT2, B3GAT3, EXTL3, B4GALT7
mmu03015:mRNA surveillance pathway	0.011806	GLE1, DDX39B, PAPOLA, UPF3B, CASC3, MSI2, TARDBP, GSPT1
mmu04724:Glutamatergic synapse	0.0188578	PPP3CA, PPP3R1, SLC38A1, GRIK5, GNAS, SLC17A7, ITPR3, GLUL
mmu03013:Nucleocytoplasmic transport	0.0223679	GLE1, DDX39B, TMEM33, UPF3B, NUP153, CASC3, SENP2, RAN
mmu05014:Amyotrophic lateral sclerosis 16	0.0318113	HNRNPA3, COX7B, DCTN2, NDUFB6, NUP153, ITPR3, AMBRA1, SETX, GLE1, PPP3CA, PPP3R1, PSMA2, NDUFS5, UBQLN1, RAC1, TARDBP
