# Supplementary material for: A Genome-Wide Screen in Macrophages Defines Host Genes Regulating the Uptake of Mycobacterium abscessus
Source: mSphere. 2023 Feb 16;8(2):e00663-22. doi: 10.1128/msphere.00663-22 (PMC10117111; doi:10.1128/msphere.00663-22)
Supplement: TABLE S3 [file msphere.00663-22-s0003.xlsx]

## Sheet: Sheet1
sgRNA Name	sgRNA sequence	TIDE Primer Sequence
Itgb2-1F-LOF	CACCGTGGAGTAGGAGAGATCCATG	GTGTCCCTTGCTTTTCTCTGAC
Itgb2-1R-LOF	AAACCATGGATCTCTCCTACTCCAC	AGTTCCCAAGGTTGAAAGGAGT
Itgb2-2F-LOF	CACCGGAGTATAGGCAAATCCCGTG	AGATAGCAGGTACAGCCACTCC
Itgb2-2R-LOF	AAACCACGGGATTTGCCTATACTCC	ATAGGAACCACAGGTGCATAGG
Itgam-2F-LOF	CACCGCCTGCGCCTCAATTATACAC	CTAATTTTACCGGTGAGATGGC
Itgam-2R-LOF	AAACGTGTATAATTGAGGCGCAGGC	GTGCACCCTGCTCTATTTCTCT
Itgam-3F-LOF	CACCGAGTGTGTCCCTTGCCTCGAG	CTTCTCAGGTGGAAAGAGGTGT
Itgam-3R-LOF	AAACCTCGAGGCAAGGGACACACTC	CAGTGACAGACCAAAGATCCTG
Manea-1F-LOF	CACCGCATAGTCCTCCAGACGACAT	TGGTATGGAAATCCACAGTTTG
Manea-1R-LOF	AAACATGTCGTCTGGAGGACTATGC	CGCATTTGTTTCATGTGAGTTT
Manea-2F-LOF	CACCGAAGGAGTGATAGAATCAACA	ACCTGCATCCTTTTGTCACTTT
Manea-2R-LOF	AAACTGTTGATTCTATCACTCCTTC	AGTTCTTCCAGGTTCACCTCAG
M6pr-1F-LOF	CACCGGGCTGCTATCCATCTCAAAG	GTTTGTTGGATGCAAGTTGAAA
M6pr-1R-LOF	AAACCTTTGAGATGGATAGCAGCCC	AGTATATGTCAGCACACGCAGC
M6pr-2F-LOF	CACCGATCATGCTGATATATAAAGG	TATTCCACACCATCATGCTACC
M6pr-2R-LOF	AAACCCTTTATATATCAGCATGATC	AACTTGCATCCAACAAACAAGA
Ugdh-1F-LOF	CACCGCATTTGAGTTCTGCACAATG	CACACCAACAAAAACATATGGG
Ugdh-1R-LOF	AAACCATTGTGCAGAACTCAAATGC	AATTCAAGTTGGGCTTTGTGTT
Ugdh-3F-LOF	CACCGAAATGGGTACAAAATTGTCA	CTCTTCTCTTTAAAGGCAGCCA
Ugdh-3R-LOF	AAACTGACAATTTTGTACCCATTTC	TCAAACAAACAAACAAACACCC
B3gat3-1F-LOF	CACCGAATGACATAGATAGTAGGCA	GTGGTTCTCTGTCACAACTTGC
B3gat3-1R-LOF	AAACTGCCTACTATCTATGTCATTC	CAGAGCTCCTGAGTGTACCAGA
B3gat3-3F-LOF	CACCGACTAGCAGCCAGTGTAGACG	AGGAGAAATGCCAGAGAAGATG
B3gat3-3R-LOF	AAACCGTCTACACTGGCTGCTAGTC	CCAGGTGTGTAAAGAGGAGACC
B4galt7-1F-LOF	CACCGTCGGGCAGCACTCATCAATG	CACAGTGACATTAGTGCTGGGT
B4galt7-1R-LOF	AAACCATTGATGAGTGCTGCCCGAC	GTAGTGGTAGAGAGGGTGGAGC
B4galt7-3F-LOF	CACCGCCTGGTTGAGCACATAGATG	GAGCACTGGGAAGAAGATGAGT
B4galt7-3R-LOF	AAACCATCTATGTGCTCAACCAGGC	TTGCTCGAAGTAGCCTATCACA
